# Supplementary material for: A tradeoff between bacteriophage resistance and bacterial motility is mediated by the Rcs phosphorelay in Escherichia coli
Source: Microbiology (Reading). 2024 Aug 28;170(8):001491. doi: 10.1099/mic.0.001491 (PMC11541549; doi:10.1099/mic.0.001491)
Supplement: Uncited Supplementary Material 2. [file mic-170-01491-s002.xls]

## Sheet: Accession Numbers
Run	ReleaseDate	LoadDate	spots	bases	spots_with_mates	avgLength	size_MB	AssemblyName	download_path	Experiment	LibraryName	LibraryStrategy	LibrarySelection	LibrarySource	LibraryLayout	InsertSize	InsertDev	Platform	Model	SRAStudy	BioProject	Study_Pubmed_id	ProjectID	Sample	BioSample	SampleType	TaxID	ScientificName	SampleName	g1k_pop_code	source	g1k_analysis_group	Subject_ID	Sex	Disease	Tumor	Affection_Status	Analyte_Type	Histological_Type	Body_Site	CenterName	Submission	dbgap_study_accession	Consent	RunHash	ReadHash	Breseq_GenomCoverage
SRR26632797	2023-11-01 18:16:00	2023-11-01 17:41:00	1610263	486299426	1610263	302	148		https://sra-pub-run-odp.s3.amazonaws.com/sra/SRR26632797/SRR26632797	SRX22333153	CS018	WGS	RANDOM	GENOMIC	PAIRED	0	0	ILLUMINA	Illumina NovaSeq 6000	SRP250745	PRJNA608759		608759	SRS19382975	SAMN38067907	simple	562	Escherichia coli	CS018							no					UNIVERSITY OF WISCONSIN MILWAUKEE	SRA1743604		public	75106059E7508D522E6F807EAE713146	BA15E9B50BFD51DB03F3F3A966C6072F	81.1
SRR26632796	2023-11-01 18:16:00	2023-11-01 17:41:00	1599605	483080710	1599605	302	151		https://sra-pub-run-odp.s3.amazonaws.com/sra/SRR26632796/SRR26632796	SRX22333154	CS019	WGS	RANDOM	GENOMIC	PAIRED	0	0	ILLUMINA	Illumina NovaSeq 6000	SRP250745	PRJNA608759		608759	SRS19382974	SAMN38067908	simple	562	Escherichia coli	CS019							no					UNIVERSITY OF WISCONSIN MILWAUKEE	SRA1743604		public	C14DA98B4D3C2703EC51D8515AC23529	258FC3497972874CF9521995F40687D7	99.4
SRR26632785	2023-11-01 18:16:00	2023-11-01 17:41:00	1685389	508987478	1685389	302	157		https://sra-pub-run-odp.s3.amazonaws.com/sra/SRR26632785/SRR26632785	SRX22333165	CS020	WGS	RANDOM	GENOMIC	PAIRED	0	0	ILLUMINA	Illumina NovaSeq 6000	SRP250745	PRJNA608759		608759	SRS19382989	SAMN38067909	simple	562	Escherichia coli	CS020							no					UNIVERSITY OF WISCONSIN MILWAUKEE	SRA1743604		public	924C6C2CAEECD061E1A053186C2E58E2	C01F0CE957171C03A5CF6C58BB3FE458	105.2
SRR26632776	2023-11-01 18:16:00	2023-11-01 17:41:00	1994626	602377052	1994626	302	186		https://sra-pub-run-odp.s3.amazonaws.com/sra/SRR26632776/SRR26632776	SRX22333174	CS021	WGS	RANDOM	GENOMIC	PAIRED	0	0	ILLUMINA	Illumina NovaSeq 6000	SRP250745	PRJNA608759		608759	SRS19382998	SAMN38067910	simple	562	Escherichia coli	CS021							no					UNIVERSITY OF WISCONSIN MILWAUKEE	SRA1743604		public	CDD5E67F883E08242F66D16AE6BF66B7	76309D745DE35EDC913D9389880A78B2	121.5
SRR26632775	2023-11-01 18:16:00	2023-11-01 17:41:00	2363324	713723848	2363324	302	223		https://sra-pub-run-odp.s3.amazonaws.com/sra/SRR26632775/SRR26632775	SRX22333175	CS022	WGS	RANDOM	GENOMIC	PAIRED	0	0	ILLUMINA	Illumina NovaSeq 6000	SRP250745	PRJNA608759		608759	SRS19382999	SAMN38067911	simple	562	Escherichia coli	CS022							no					UNIVERSITY OF WISCONSIN MILWAUKEE	SRA1743604		public	03B8140BFFB98B038E4B50C9FDC6BA60	58829EEE4350B313D3063F58D5AF5C32	146.6
SRR26632774	2023-11-01 18:16:00	2023-11-01 17:42:00	1541314	465476828	1541314	302	146		https://sra-pub-run-odp.s3.amazonaws.com/sra/SRR26632774/SRR26632774	SRX22333176	CS023	WGS	RANDOM	GENOMIC	PAIRED	0	0	ILLUMINA	Illumina NovaSeq 6000	SRP250745	PRJNA608759		608759	SRS19383000	SAMN38067912	simple	562	Escherichia coli	CS023							no					UNIVERSITY OF WISCONSIN MILWAUKEE	SRA1743604		public	82CE0EC8A355064AB660C008C721BC00	0B0B73ABEB0F2A089C9A892DC72FE248	96.5
SRR26632773	2023-11-01 18:16:00	2023-11-01 17:41:00	2370140	715782280	2370140	302	222		https://sra-pub-run-odp.s3.amazonaws.com/sra/SRR26632773/SRR26632773	SRX22333177	CS024	WGS	RANDOM	GENOMIC	PAIRED	0	0	ILLUMINA	Illumina NovaSeq 6000	SRP250745	PRJNA608759		608759	SRS19383001	SAMN38067913	simple	562	Escherichia coli	CS024							no					UNIVERSITY OF WISCONSIN MILWAUKEE	SRA1743604		public	934D0C3E2AE4C22BE5A3581F0DD3A5F9	4B76BFD78EF4B8282BAD1D19F426A43B	147.8
SRR26632772	2023-11-01 18:16:00	2023-11-01 17:42:00	3408334	1029316868	3408334	302	319		https://sra-pub-run-odp.s3.amazonaws.com/sra/SRR26632772/SRR26632772	SRX22333178	CS025	WGS	RANDOM	GENOMIC	PAIRED	0	0	ILLUMINA	Illumina NovaSeq 6000	SRP250745	PRJNA608759		608759	SRS19383002	SAMN38067914	simple	562	Escherichia coli	CS025							no					UNIVERSITY OF WISCONSIN MILWAUKEE	SRA1743604		public	26A84C9128DEA0CA6286916B4FC0DE7C	8E86F5583024EE66A1614E0454D07D5C	211.1
SRR26632771	2023-11-01 18:16:00	2023-11-01 17:41:00	1440961	435170222	1440961	302	132		https://sra-pub-run-odp.s3.amazonaws.com/sra/SRR26632771/SRR26632771	SRX22333179	CS026	WGS	RANDOM	GENOMIC	PAIRED	0	0	ILLUMINA	Illumina NovaSeq 6000	SRP250745	PRJNA608759		608759	SRS19383003	SAMN38067915	simple	562	Escherichia coli	CS026							no					UNIVERSITY OF WISCONSIN MILWAUKEE	SRA1743604		public	6786BE4EA9CC7B6CC276C1B47D678198	BFC8C1FCC5172E6D454AC3087559E0A5	89
SRR26632770	2023-11-01 18:16:00	2023-11-01 17:42:00	1633045	493179590	1633045	302	146		https://sra-pub-run-odp.s3.amazonaws.com/sra/SRR26632770/SRR26632770	SRX22333180	CS027	WGS	RANDOM	GENOMIC	PAIRED	0	0	ILLUMINA	Illumina NovaSeq 6000	SRP250745	PRJNA608759		608759	SRS19383004	SAMN38067916	simple	562	Escherichia coli	CS027							no					UNIVERSITY OF WISCONSIN MILWAUKEE	SRA1743604		public	CAC102C4A73DB0504094E041BA633A64	005B414AD0317E346B9D2707FC3213F3	101.4
SRR26632795	2023-11-01 18:16:00	2023-11-01 17:42:00	1445636	436582072	1445636	302	130		https://sra-pub-run-odp.s3.amazonaws.com/sra/SRR26632795/SRR26632795	SRX22333155	CS028	WGS	RANDOM	GENOMIC	PAIRED	0	0	ILLUMINA	Illumina NovaSeq 6000	SRP250745	PRJNA608759		608759	SRS19382979	SAMN38067917	simple	562	Escherichia coli	CS028							no					UNIVERSITY OF WISCONSIN MILWAUKEE	SRA1743604		public	72FC4AC06E877793A359444AC12E6F45	29A98891966D7970BE730AF89D0251A4	89.5
SRR26632794	2023-11-01 18:16:00	2023-11-01 17:41:00	1569357	473945814	1569357	302	142		https://sra-pub-run-odp.s3.amazonaws.com/sra/SRR26632794/SRR26632794	SRX22333156	CS029	WGS	RANDOM	GENOMIC	PAIRED	0	0	ILLUMINA	Illumina NovaSeq 6000	SRP250745	PRJNA608759		608759	SRS19382980	SAMN38067918	simple	562	Escherichia coli	CS029							no					UNIVERSITY OF WISCONSIN MILWAUKEE	SRA1743604		public	0AE17D000E34F9BD19C7996C4189EBC7	55098B7665187282D7062244006F6C4A	97.7
SRR26632793	2023-11-01 18:16:00	2023-11-01 17:42:00	2024805	611491110	2024805	302	185		https://sra-pub-run-odp.s3.amazonaws.com/sra/SRR26632793/SRR26632793	SRX22333157	CS030	WGS	RANDOM	GENOMIC	PAIRED	0	0	ILLUMINA	Illumina NovaSeq 6000	SRP250745	PRJNA608759		608759	SRS19382981	SAMN38067919	simple	562	Escherichia coli	CS030							no					UNIVERSITY OF WISCONSIN MILWAUKEE	SRA1743604		public	DBDC063873D8E2184981CC14263BE227	D029FEE06DDE77385DFE4843B8EFF029	124.9
SRR26632792	2023-11-01 18:16:00	2023-11-01 17:42:00	2177492	657602584	2177492	302	199		https://sra-pub-run-odp.s3.amazonaws.com/sra/SRR26632792/SRR26632792	SRX22333158	CS031	WGS	RANDOM	GENOMIC	PAIRED	0	0	ILLUMINA	Illumina NovaSeq 6000	SRP250745	PRJNA608759		608759	SRS19382982	SAMN38067920	simple	562	Escherichia coli	CS031							no					UNIVERSITY OF WISCONSIN MILWAUKEE	SRA1743604		public	469817A50143D808E2EB6EFDB5A8ABAB	26BB6694F027B000FA2E0809524E8B3E	136
SRR26632791	2023-11-01 18:16:00	2023-11-01 17:41:00	1534612	463452824	1534612	302	138		https://sra-pub-run-odp.s3.amazonaws.com/sra/SRR26632791/SRR26632791	SRX22333159	HT018	WGS	RANDOM	GENOMIC	PAIRED	0	0	ILLUMINA	Illumina NovaSeq 6000	SRP250745	PRJNA608759		608759	SRS19382983	SAMN38067921	simple	562	Escherichia coli	HT018							no					UNIVERSITY OF WISCONSIN MILWAUKEE	SRA1743604		public	71096EE2A12C5EE7A9F1248D71D6F06B	606FC131ABADF935FEB74FD77ABB6ADD	95.9
SRR26632790	2023-11-01 18:16:00	2023-11-01 17:42:00	2372553	716511006	2372553	302	212		https://sra-pub-run-odp.s3.amazonaws.com/sra/SRR26632790/SRR26632790	SRX22333160	HT019	WGS	RANDOM	GENOMIC	PAIRED	0	0	ILLUMINA	Illumina NovaSeq 6000	SRP250745	PRJNA608759		608759	SRS19382984	SAMN38067922	simple	562	Escherichia coli	HT019							no					UNIVERSITY OF WISCONSIN MILWAUKEE	SRA1743604		public	F2C0A2B33BFF1CDF4778C9A53BC73B0D	2276103964585C6AE965F573BCEC5BA6	134.6
SRR26632789	2023-11-01 18:16:00	2023-11-01 17:42:00	3085222	931737044	3085222	302	288		https://sra-pub-run-odp.s3.amazonaws.com/sra/SRR26632789/SRR26632789	SRX22333161	HT020	WGS	RANDOM	GENOMIC	PAIRED	0	0	ILLUMINA	Illumina NovaSeq 6000	SRP250745	PRJNA608759		608759	SRS19382985	SAMN38067923	simple	562	Escherichia coli	HT020							no					UNIVERSITY OF WISCONSIN MILWAUKEE	SRA1743604		public	3B576A34186793A402E5B992A4AA5843	E58094EDAC0D67F8E1BC141F44A07829	191.6
SRR26632788	2023-11-01 18:16:00	2023-11-01 17:42:00	1324418	399974236	1324418	302	125		https://sra-pub-run-odp.s3.amazonaws.com/sra/SRR26632788/SRR26632788	SRX22333162	HT021	WGS	RANDOM	GENOMIC	PAIRED	0	0	ILLUMINA	Illumina NovaSeq 6000	SRP250745	PRJNA608759		608759	SRS19382986	SAMN38067924	simple	562	Escherichia coli	HT021							no					UNIVERSITY OF WISCONSIN MILWAUKEE	SRA1743604		public	5BE08733AAB8B7BC5541F1494130A02E	4068F2F9AC6BD63A03723A6B38426C1E	82.3
SRR26632787	2023-11-01 18:16:00	2023-11-01 17:42:00	1397089	421920878	1397089	302	133		https://sra-pub-run-odp.s3.amazonaws.com/sra/SRR26632787/SRR26632787	SRX22333163	HT022	WGS	RANDOM	GENOMIC	PAIRED	0	0	ILLUMINA	Illumina NovaSeq 6000	SRP250745	PRJNA608759		608759	SRS19382987	SAMN38067925	simple	562	Escherichia coli	HT022							no					UNIVERSITY OF WISCONSIN MILWAUKEE	SRA1743604		public	B6544F08B0CB037C34D7460E061F3D33	BD8B5B4AD773B1FADE492021395228AC	87.5
SRR26632786	2023-11-01 18:16:00	2023-11-01 17:41:00	1164004	351529208	1164004	302	115		https://sra-pub-run-odp.s3.amazonaws.com/sra/SRR26632786/SRR26632786	SRX22333164	HT023	WGS	RANDOM	GENOMIC	PAIRED	0	0	ILLUMINA	Illumina NovaSeq 6000	SRP250745	PRJNA608759		608759	SRS19382988	SAMN38067926	simple	562	Escherichia coli	HT023							no					UNIVERSITY OF WISCONSIN MILWAUKEE	SRA1743604		public	BE48CAA2FC0849491B4AD61C38074B5A	CF61A4D5990FA0036A7D40DF13713B47	72.7
SRR26632784	2023-11-01 18:16:00	2023-11-01 17:43:00	3043273	919068446	3043273	302	294		https://sra-pub-run-odp.s3.amazonaws.com/sra/SRR26632784/SRR26632784	SRX22333166	HT024	WGS	RANDOM	GENOMIC	PAIRED	0	0	ILLUMINA	Illumina NovaSeq 6000	SRP250745	PRJNA608759		608759	SRS19382990	SAMN38067927	simple	562	Escherichia coli	HT024							no					UNIVERSITY OF WISCONSIN MILWAUKEE	SRA1743604		public	AC0B27415D510DD530ECCD81587EDDDF	09885B526356FAF3AD870657F7A0E9F6	189
SRR26632783	2023-11-01 18:16:00	2023-11-01 17:41:00	1340556	404847912	1340556	302	124		https://sra-pub-run-odp.s3.amazonaws.com/sra/SRR26632783/SRR26632783	SRX22333167	HT025	WGS	RANDOM	GENOMIC	PAIRED	0	0	ILLUMINA	Illumina NovaSeq 6000	SRP250745	PRJNA608759		608759	SRS19382991	SAMN38067928	simple	562	Escherichia coli	HT025							no					UNIVERSITY OF WISCONSIN MILWAUKEE	SRA1743604		public	A09131166A7F55003287A36D858582C3	D6EB6748B547AF23FB519CFACD050B88	79.7
SRR26632782	2023-11-01 18:16:00	2023-11-01 17:42:00	2068094	624564388	2068094	302	196		https://sra-pub-run-odp.s3.amazonaws.com/sra/SRR26632782/SRR26632782	SRX22333168	HT026	WGS	RANDOM	GENOMIC	PAIRED	0	0	ILLUMINA	Illumina NovaSeq 6000	SRP250745	PRJNA608759		608759	SRS19382992	SAMN38067929	simple	562	Escherichia coli	HT026							no					UNIVERSITY OF WISCONSIN MILWAUKEE	SRA1743604		public	610888E0D3EB934378991C230F74238F	29689B5CE647D651E5346DE7304795E3	129.4
SRR26632781	2023-11-01 18:16:00	2023-11-01 17:42:00	1184110	357601220	1184110	302	110		https://sra-pub-run-odp.s3.amazonaws.com/sra/SRR26632781/SRR26632781	SRX22333169	HT027	WGS	RANDOM	GENOMIC	PAIRED	0	0	ILLUMINA	Illumina NovaSeq 6000	SRP250745	PRJNA608759		608759	SRS19382993	SAMN38067930	simple	562	Escherichia coli	HT027							no					UNIVERSITY OF WISCONSIN MILWAUKEE	SRA1743604		public	C3D0AEA5B99C982334FBE816539BB633	DA43197092EE83E26ABFA90763777A4B	74.3
SRR26632780	2023-11-01 18:16:00	2023-11-01 17:42:00	1744696	526898192	1744696	302	160		https://sra-pub-run-odp.s3.amazonaws.com/sra/SRR26632780/SRR26632780	SRX22333170	HT028	WGS	RANDOM	GENOMIC	PAIRED	0	0	ILLUMINA	Illumina NovaSeq 6000	SRP250745	PRJNA608759		608759	SRS19382996	SAMN38067931	simple	562	Escherichia coli	HT028							no					UNIVERSITY OF WISCONSIN MILWAUKEE	SRA1743604		public	F599F8526C124D8670740F737E92AABC	0EAD0008B3BC0D15F45D88B9446123B2	109.1
SRR26632779	2023-11-01 18:16:00	2023-11-01 17:41:00	1118308	337729016	1118308	302	103		https://sra-pub-run-odp.s3.amazonaws.com/sra/SRR26632779/SRR26632779	SRX22333171	HT029	WGS	RANDOM	GENOMIC	PAIRED	0	0	ILLUMINA	Illumina NovaSeq 6000	SRP250745	PRJNA608759		608759	SRS19382997	SAMN38067932	simple	562	Escherichia coli	HT029							no					UNIVERSITY OF WISCONSIN MILWAUKEE	SRA1743604		public	08F69DE9B4948AF4962BDB0B4248A676	C8590D5439A01744FDFE46215E57B91A	69.4
SRR26632778	2023-11-01 18:16:00	2023-11-01 17:41:00	2718644	821030488	2718644	302	248		https://sra-pub-run-odp.s3.amazonaws.com/sra/SRR26632778/SRR26632778	SRX22333172	HT030	WGS	RANDOM	GENOMIC	PAIRED	0	0	ILLUMINA	Illumina NovaSeq 6000	SRP250745	PRJNA608759		608759	SRS19382994	SAMN38067933	simple	562	Escherichia coli	HT030							no					UNIVERSITY OF WISCONSIN MILWAUKEE	SRA1743604		public	79FB84FB0AA73F227B11CD272CC86D3E	CB9E4A7BF2E34F8194E1AA36A3FAB7EF	170
SRR26632777	2023-11-01 18:16:00	2023-11-01 17:41:00	3974187	1200204474	3974187	302	369		https://sra-pub-run-odp.s3.amazonaws.com/sra/SRR26632777/SRR26632777	SRX22333173	HT031	WGS	RANDOM	GENOMIC	PAIRED	0	0	ILLUMINA	Illumina NovaSeq 6000	SRP250745	PRJNA608759		608759	SRS19382995	SAMN38067934	simple	562	Escherichia coli	HT031							no					UNIVERSITY OF WISCONSIN MILWAUKEE	SRA1743604		public	E2974B80CF1E96C05354B682A91B0A74	1F223FFE2EDD84ED49B19D7D204A5857	247.1

## Sheet: Motility Data
Strain	Replicate	Agar_concentration	Date_Plated	Day1_Narrow_Diam	Day2_Narrow_Diam	Day3_Narrow_Diam	Day1_Wide_Diam	Day2_Wide_Diam	Day3_Wide_Diam	Notes	Day3_Mean_Diam
HT018	A	0.003	Jan.30.2023	4	4	5	7	7	8		6.5
HT018	B	0.003	Jan.30.2023	4	4	6	5	6	9		7.5
HT018	C	0.003	Jan.30.2023	5	6	9	5	6	15		12
HT019	A	0.003	Jan.30.2023	5	7	9	6	9	10		9.5
HT019	B	0.003	Jan.30.2023	6	8	14	8	11	16		15
HT019	C	0.003	Jan.30.2023	5	6	6	5	6	7		6.5
HT020	A	0.003	Jan.30.2023	4	6	7	5	7	9		8
HT020	B	0.003	Jan.30.2023	n/a	n/a	n/a	n/a	n/a	n/a	No o/n culture grown
HT020	C	0.003	Jan.30.2023	5	3	6	6	12	14		10
HT021	A	0.003	Jan.30.2023	4	5	5	6	7	7		6
HT021	B	0.003	Jan.30.2023	5	6	6	6	7	7		6.5
HT021	C	0.003	Jan.30.2023	5	8	8	9	15	16		12
HT022	A	0.003	Jan.30.2023	4	5	6	4	6	7		6.5
HT022	B	0.003	Jan.30.2023	4	5	6	4	5	6		6
HT022	C	0.003	Jan.30.2023	4	4	5	7	8	10		7.5
HT023	A	0.003	Jan.30.2023	4	5	5	6	6	6		5.5
HT023	B	0.003	Jan.30.2023	n/a	n/a	n/a	n/a	n/a	n/a	No o/n culture grown	#DIV/0!
HT023	C	0.003	Jan.30.2023	5	5	5	7	9	9		7
HT024	A	0.003	Jan.30.2023	4	4	5	5	6	6		5.5
HT024	B	0.003	Jan.30.2023	4	4	5	5	5	6		5.5
HT024	C	0.003	Jan.30.2023	4	4	5	6	7	8		6.5
HT025	A	0.003	Jan.30.2023	4	5	5	6	10	10		7.5
HT025	B	0.003	Jan.30.2023	4	5	5	4	5	6		5.5
HT025	C	0.003	Jan.30.2023	4	10	22	4	14	24		23
HT026	A	0.003	Jan.30.2023	4	5	6	4	5	6		6
HT026	B	0.003	Jan.30.2023	4	5	8	4	6	9		8.5
HT026	C	0.003	Jan.30.2023	4	6	10	5	8	14		12
HT027	A	0.003	Jan.30.2023	5	8	11	6	9	17		14
HT027	B	0.003	Jan.30.2023	5	7	8	6	8	9		8.5
HT027	C	0.003	Jan.30.2023	4	5	n/a	5	7	n/a	Third o/n not measured	#DIV/0!
HT028	A	0.003	Jan.30.2023	5	6	7	5	6	7		7
HT028	B	0.003	Jan.30.2023	5	6	7	6	8	9		8
HT028	C	0.003	Jan.30.2023	5	5	5	5	8	9		7
HT029	A	0.003	Jan.30.2023	4	5	6	4	5	7		6.5
HT029	B	0.003	Jan.30.2023	5	5	n/a	5	7	n/a	Third o/n not measured
HT029	C	0.003	Jan.30.2023	4	5	10	5	6	14		12
HT030	A	0.003	Jan.30.2023	4	6	9	5	7	9		9
HT030	B	0.003	Jan.30.2023	4	22	39	6	29	45		42
HT030	C	0.003	Jan.30.2023	4	16	33	7	20	35		34
HT031	A	0.003	Jan.30.2023	4	6	8	5	6	8		8
HT031	B	0.003	Jan.30.2023	4	5	7	8	9	10		8.5
HT031	C	0.003	Jan.30.2023	6	7	10	7	13	15		12.5
CS018	A	0.003	Jan.30.2023	4	5	5	5	6	6		5.5
CS018	B	0.003	Jan.30.2023	3	3	3	6	7	8		5.5
CS018	C	0.003	Jan.30.2023	n/a	n/a	n/a	n/a	n/a	n/a	No o/n culture grown
CS019	A	0.003	Jan.30.2023	3	4	10	7	8	12		11
CS019	B	0.003	Jan.30.2023	4	19	37	4	21	38		37.5
CS019	C	0.003	Jan.30.2023	6	13	13	7	35	35		24
CS020	A	0.003	Jan.30.2023	4	5	6	5	6	7		6.5
CS020	B	0.003	Jan.30.2023	4	5	6	5	6	7		6.5
CS020	C	0.003	Jan.30.2023	4	5	6	7	7	8		7
CS021	A	0.003	Jan.30.2023	3	5	4	7	7	7		5.5
CS021	B	0.003	Jan.30.2023	4	4	5	5	6	6		5.5
CS021	C	0.003	Jan.30.2023	n/a	n/a	n/a	n/a	n/a	n/a	No o/n culture grown
CS022	A	0.003	Jan.30.2023	3	5	6	6	8	9		7.5
CS022	B	0.003	Jan.30.2023	4	5	6	6	7	8		7
CS022	C	0.003	Jan.30.2023	4	5	5	6	7	7		6
CS023	A	0.003	Jan.30.2023	3	4	6	8	9	9		7.5
CS023	B	0.003	Jan.30.2023	4	4	4	5	6	6		5
CS023	C	0.003	Jan.30.2023	4	5	5	4	5	6		5.5
CS024	A	0.003	Jan.30.2023	4	5	5	5	6	7		6
CS024	B	0.003	Jan.30.2023	4	6	9	7	8	10		9.5
CS024	C	0.003	Jan.30.2023	3	4	16	6	9	18		17
CS025	A	0.003	Jan.30.2023	3	5	6	5	6	8		7
CS025	B	0.003	Jan.30.2023	4	7	16	6	9	18		17
CS025	C	0.003	Jan.30.2023	4	4	5	5	5	6		5.5
CS026	A	0.003	Jan.30.2023	3	4	10	7	8	14		12
CS026	B	0.003	Jan.30.2023	4	5	8	7	7	11		9.5
CS026	C	0.003	Jan.30.2023	4	5	11	10	10	12		11.5
CS027	A	0.003	Jan.30.2023	5	7	11	5	7	14		12.5
CS027	B	0.003	Jan.30.2023	4	7	8	7	8	9		8.5
CS027	C	0.003	Jan.30.2023	4	5	6	6	7	9		7.5
CS028	A	0.003	Jan.30.2023	4	5	6	5	6	12		9
CS028	B	0.003	Jan.30.2023	4	4	4	6	7	8		6
CS028	C	0.003	Jan.30.2023	4	6	7	7	7	9		8
CS029	A	0.003	Jan.30.2023	5	6	6	6	6	7		6.5
CS029	B	0.003	Jan.30.2023	3	4	5	7	8	8		6.5
CS029	C	0.003	Jan.30.2023	5	5	7	7	8	9		8
CS030	A	0.003	Jan.30.2023	6	6	7	9	9	11		9
CS030	B	0.003	Jan.30.2023	5	6	10	5	7	10		10
CS030	C	0.003	Jan.30.2023	n/a	n/a	n/a	n/a	n/a	n/a	No o/n culture grown
CS031	A	0.003	Jan.30.2023	5	5	6	6	7	10		8
CS031	B	0.003	Jan.30.2023	5	9	21	6	15	28		24.5
CS031	C	0.003	Jan.30.2023	4	10	22	5	12	26		24
BW25113	A	0.003	Jan.30.2023	4	19	31	8	21	36		33.5
BW25113	B	0.003	Jan.30.2023	8	25	44	10	33	50		47
BW25113	C	0.003	Jan.30.2023	n/a	24	41	n/a	26	44	First o/n not measured
RGB040	A	0.003	Jan.30.2023	4	4	5	5	6	7		6
RGB040	B	0.003	Jan.30.2023	5	6	10	6	8	11		10.5
RGB040	C	0.003	Jan.30.2023	6	7	9	7	8	11		10
HT018	A	0.003	Feb.14.2023	4	13	18	6	15	28		23
HT018	B	0.003	Feb.14.2023	5	12	19	6	13	22		20.5
HT018	C	0.003	Feb.14.2023	4	7	11	8	10	16		13.5
HT019	A	0.003	Feb.14.2023	5	7	19	8	23	23		21
HT019	B	0.003	Feb.14.2023	3	5	6	9	11	11		8.5
HT019	C	0.003	Feb.14.2023	4	5	6	5	6	7		6.5
HT020	A	0.003	Feb.14.2023	6	7	11	7	10	16		13.5
HT020	B	0.003	Feb.14.2023	4	10	23	5	12	26		24.5
HT020	C	0.003	Feb.14.2023	4	6	6	5	6	6		6
HT021	A	0.003	Feb.14.2023	4	6	11	5	6	12		11.5
HT021	B	0.003	Feb.14.2023	4	5	6	5	6	8		7
HT021	C	0.003	Feb.14.2023	5	5	6	6	7	8		7
HT022	A	0.003	Feb.14.2023	3	4	4	7	7	8		6
HT022	B	0.003	Feb.14.2023	4	5	12	9	9	12		12
HT022	C	0.003	Feb.14.2023	5	5	6	5	5	8		7
HT023	A	0.003	Feb.14.2023	4	8	13	6	10	16		14.5
HT023	B	0.003	Feb.14.2023	7	9	8	8	11	16		12
HT023	C	0.003	Feb.14.2023	6	9	15	8	13	23		19
HT024	A	0.003	Feb.14.2023	5	5	5	5	5	6		5.5
HT024	B	0.003	Feb.14.2023	5	5	5	6	6	6		5.5
HT024	C	0.003	Feb.14.2023	6	7	7	7	7	8		7.5
HT025	A	0.003	Feb.14.2023	4	6	6	7	9	10		8
HT025	B	0.003	Feb.14.2023	4	7	10	5	8	15		12.5
HT025	C	0.003	Feb.14.2023	13	29	39	14	32	40		39.5
HT026	A	0.003	Feb.14.2023	4	6	10	5	6	12		11
HT026	B	0.003	Feb.14.2023	3	6	10	6	9	16		13
HT026	C	0.003	Feb.14.2023	5	11	15	7	11	16		15.5
HT027	A	0.003	Feb.14.2023	5	5	13	8	10	17		15
HT027	B	0.003	Feb.14.2023	4	6	6	6	7	8		7
HT027	C	0.003	Feb.14.2023	6	7	15	7	9	16		15.5
HT028	A	0.003	Feb.14.2023	4	5	6	5	6	8		7
HT028	B	0.003	Feb.14.2023	4	6	10	6	8	14		12
HT028	C	0.003	Feb.14.2023	6	9	11	7	10	17		14
HT029	A	0.003	Feb.14.2023	8	10	10	8	13	13		11.5
HT029	B	0.003	Feb.14.2023	4	17	19	9	18	29		24
HT029	C	0.003	Feb.14.2023	5	6	12	5	6	13		12.5
HT030	A	0.003	Feb.14.2023	4	14	20	9	15	23		21.5
HT030	B	0.003	Feb.14.2023	6	24	41	8	27	43		42
HT030	C	0.003	Feb.14.2023	5	26	37	7	26	48		42.5
HT031	A	0.003	Feb.14.2023	4	6	20	5	9	23		21.5
HT031	B	0.003	Feb.14.2023	6	21	31	9	23	32		31.5
HT031	C	0.003	Feb.14.2023	4	4	8	5	6	10		9
CS018	A	0.003	Feb.14.2023	5	5	5	6	6	6		5.5
CS018	B	0.003	Feb.14.2023	4	5	5	6	6	7		6
CS018	C	0.003	Feb.14.2023	4	5	6	7	7	8		7
CS019	A	0.003	Feb.14.2023	5	7	14	6	8	20		17
CS019	B	0.003	Feb.14.2023	5	6	7	5	6	9		8
CS019	C	0.003	Feb.14.2023	4	9	15	8	11	20		17.5
CS020	A	0.003	Feb.14.2023	5	8	9	6	11	16		12.5
CS020	B	0.003	Feb.14.2023	5	9	11	7	10	14		12.5
CS020	C	0.003	Feb.14.2023	6	10	13	7	14	20		16.5
CS021	A	0.003	Feb.14.2023	6	9	9	8	10	13		11
CS021	B	0.003	Feb.14.2023	5	6	6	7	8	13		9.5
CS021	C	0.003	Feb.14.2023	5	6	7	5	6	7		7
CS022	A	0.003	Feb.14.2023	5	8	18	7	11	20		19
CS022	B	0.003	Feb.14.2023	5	5	10	6	10	15		12.5
CS022	C	0.003	Feb.14.2023	5	8	10	5	9	16		13
CS023	A	0.003	Feb.14.2023	4	6	11	4	8	17		14
CS023	B	0.003	Feb.14.2023	4	5	14	6	7	17		15.5
CS023	C	0.003	Feb.14.2023	9	34	39	12	35	55		47
CS024	A	0.003	Feb.14.2023	5	5	14	5	6	15		14.5
CS024	B	0.003	Feb.14.2023	5	14	34	6	16	36		35
CS024	C	0.003	Feb.14.2023	5	11	18	6	15	29		23.5
CS025	A	0.003	Feb.14.2023	7	7	7	7	9	13		10
CS025	B	0.003	Feb.14.2023	5	6	6	8	9	10		8
CS025	C	0.003	Feb.14.2023	6	10	15	10	12	17		16
CS026	A	0.003	Feb.14.2023	5	6	11	6	9	13		12
CS026	B	0.003	Feb.14.2023	6	11	22	7	13	28		25
CS026	C	0.003	Feb.14.2023	6	13	19	6	14	23		21
CS027	A	0.003	Feb.14.2023	4	9	14	5	11	17		15.5
CS027	B	0.003	Feb.14.2023	5	12	14	5	13	22		18
CS027	C	0.003	Feb.14.2023	5	9	15	6	10	16		15.5
CS028	A	0.003	Feb.14.2023	4	9	17	7	13	25		21
CS028	B	0.003	Feb.14.2023	5	8	16	6	13	26		21
CS028	C	0.003	Feb.14.2023	5	9	12	6	11	21		16.5
CS029	A	0.003	Feb.14.2023	5	6	7	7	7	7		7
CS029	B	0.003	Feb.14.2023	4	4	5	8	9	9		7
CS029	C	0.003	Feb.14.2023	4	5	6	5	6	7		6.5
CS030	A	0.003	Feb.14.2023	4	6	10	6	7	11		10.5
CS030	B	0.003	Feb.14.2023	4	14	15	6	15	27		21
CS030	C	0.003	Feb.14.2023	4	14	21	5	15	24		22.5
CS031	A	0.003	Feb.14.2023	6	7	11	7	9	13		12
CS031	B	0.003	Feb.14.2023	6	7	10	8	9	15		12.5
CS031	C	0.003	Feb.14.2023	5	6	6	6	7	13		9.5
BW25113	A	0.003	Feb.14.2023	10	27	34	13	`35	48		41
BW25113	B	0.003	Feb.14.2023	11	27	44	14	34	49		46.5
BW25113	C	0.003	Feb.14.2023	5	15	24	6	15	28		26
RGB040	A	0.003	Feb.14.2023	4	7	14	4	7	21		17.5
RGB040	B	0.003	Feb.14.2023	4	7	13	5	8	14		13.5
RGB040	C	0.003	Feb.14.2023	5	5	8	6	8	16		12
HT019	A	0.003	Feb.21.2023	6	11	13	7	21	24		18.5
HT019	B	0.003	Feb.21.2023	4	4	8	5	8	14		11
HT019	C	0.003	Feb.21.2023	4	5	6	6	7	8		7
HT020	A	0.003	Feb.21.2023	5	5	10	7	8	18		14
HT020	B	0.003	Feb.21.2023	6	8	9	7	12	19		14
HT020	C	0.003	Feb.21.2023	5	6	6	5	6	9		7.5
HT024	A	0.003	Feb.21.2023	4	4	4	6	6	6		5
HT024	B	0.003	Feb.21.2023	3	4	4	8	9	9		6.5
HT024	C	0.003	Feb.21.2023	5	5	5	7	8	8		6.5
HT023	A	0.003	Feb.21.2023	5	5	9	6	8	11		10
HT023	B	0.003	Feb.21.2023	4	4	5	5	7	8		6.5
HT023	C	0.003	Feb.21.2023	6	9	12	7	11	18		15
HT027	A	0.003	Feb.21.2023	4	5	4	6	7	8		6
HT027	B	0.003	Feb.21.2023	4	6	6	6	7	7		6.5
HT027	C	0.003	Feb.21.2023	5	6	10	6	9	22		16
HT029	A	0.003	Feb.21.2023	5	6	6	8	10	15		10.5
HT029	B	0.003	Feb.21.2023	4	5	7	6	7	8		7.5
HT029	C	0.003	Feb.21.2023	4	6	18	6	7	23		20.5
CS018	A	0.003	Feb.21.2023	5	6	7	6	7	7		7
CS018	B	0.003	Feb.21.2023	4	4	4	5	6	6		5
CS018	C	0.003	Feb.21.2023	4	5	5	6	6	7		6
CS020	A	0.003	Feb.21.2023	4	6	8	6	7	10		9
CS020	B	0.003	Feb.21.2023	4	9	13	6	10	14		13.5
CS020	C	0.003	Feb.21.2023	4	13	14	7	19	24		19
CS021	A	0.003	Feb.21.2023	3	4	9	6	6	10		9.5
CS021	B	0.003	Feb.21.2023	4	10	19	5	12	21		20
CS021	C	0.003	Feb.21.2023	3	3	4	8	9	10		7
CS026	A	0.003	Feb.21.2023	4	5	5	5	6	8		6.5
CS026	B	0.003	Feb.21.2023	4	`14	21	8	15	29		25
CS026	C	0.003	Feb.21.2023	3	8	10	7	8	14		12
CS030	A	0.003	Feb.21.2023	4	4	7	4	8	10		8.5
CS030	B	0.003	Feb.21.2023	4	5	7	6	8	8		7.5
CS030	C	0.003	Feb.21.2023	4	5	9	5	7	10		9.5
BW25113	A	0.003	Feb.21.2023	9	18	21	10	24	38		29.5
BW25113	B	0.003	Feb.21.2023	6	14	22	8	16	26		24
BW25113	C	0.003	Feb.21.2023	6	13	16	8	13	20		18
RGB040	A	0.003	Feb.21.2023	5	10	18	6	11	21		19.5
RGB040	B	0.003	Feb.21.2023	3	5	8	6	7	9		8.5
RGB040	C	0.003	Feb.21.2023	3	4	5	9	10	13		9
HT018	A	0.003	Mar.20.2023	6	13	21	7	20	29		25
HT018	B	0.003	Mar.20.2023	5	10	19	6	17	25		22
HT018	C	0.003	Mar.20.2023	6	10	24	6	14	29		26.5
HT019	A	0.003	Mar.20.2023	6	15	32	8	18	34		33
HT019	B	0.003	Mar.20.2023	4	13	19	5	17	33		26
HT019	C	0.003	Mar.20.2023	4	10	19	7	16	24		21.5
HT020	A	0.003	Mar.20.2023	5	6	12	5	9	20		16
HT020	B	0.003	Mar.20.2023	5	6	19	5	10	21		20
HT020	C	0.003	Mar.20.2023	5	6	18	6	10	19		18.5
HT021	A	0.003	Mar.20.2023	4	5	11	5	7	16		13.5
HT021	B	0.003	Mar.20.2023	3	5	6	5	6	11		8.5
HT021	C	0.003	Mar.20.2023	4	5	11	5	7	16		13.5
HT022	A	0.003	Mar.20.2023	3	5	6	6	9	14		10
HT022	B	0.003	Mar.20.2023	4	9	16	5	10	17		16.5
HT022	C	0.003	Mar.20.2023	3	4	7	6	7	8		7.5
HT023	A	0.003	Mar.20.2023	6	10	18	6	12	24		21
HT023	B	0.003	Mar.20.2023	4	7	16	7	14	21		18.5
HT023	C	0.003	Mar.20.2023	3	7	12	6	13	24		18
HT024	A	0.003	Mar.20.2023	3	4	5	4	5	6		5.5
HT024	B	0.003	Mar.20.2023	4	4	4	7	7	7		5.5
HT024	C	0.003	Mar.20.2023	3	4	4	6	6	7		5.5
HT025	A	0.003	Mar.20.2023	4	17	24	7	18	28		26
HT025	B	0.003	Mar.20.2023	4	10	21	6	14	28		24.5
HT025	C	0.003	Mar.20.2023	4	6	12	5	11	24		18
HT026	A	0.003	Mar.20.2023	4	10	19	7	13	20		19.5
HT026	B	0.003	Mar.20.2023	4	10	16	7	12	19		17.5
HT026	C	0.003	Mar.20.2023	5	14	21	7	15	26		23.5
HT027	A	0.003	Mar.20.2023	4	5	12	5	8	13		12.5
HT027	B	0.003	Mar.20.2023	6	8	16	8	14	23		19.5
HT027	C	0.003	Mar.20.2023	4	7	10	6	8	15		12.5
HT028	A	0.003	Mar.20.2023	4	11	26	7	14	30		28
HT028	B	0.003	Mar.20.2023	4	6	12	5	7	15		13.5
HT028	C	0.003	Mar.20.2023	5	5	11	7	8	14		12.5
HT029	A	0.003	Mar.20.2023	4	13	22	6	15	24		23
HT029	B	0.003	Mar.20.2023	5	8	22	5	12	23		22.5
HT029	C	0.003	Mar.20.2023	4	7	15	8	9	21		18
HT030	A	0.003	Mar.20.2023	4	7	9	6	7	14		11.5
HT030	B	0.003	Mar.20.2023	4	6	16	5	13	24		20
HT030	C	0.003	Mar.20.2023	4	13	26	7	19	30		28
HT031	A	0.003	Mar.20.2023	3	5	19	6	10	23		21
HT031	B	0.003	Mar.20.2023	4	5	11	6	7	16		13.5
HT031	C	0.003	Mar.20.2023	4	7	10	6	9	15		12.5
CS018	A	0.003	Mar.20.2023	4	4	4	7	7	8		6
CS018	B	0.003	Mar.20.2023	4	4	5	4	5	6		5.5
CS018	C	0.003	Mar.20.2023	4	4	4	8	8	8		6
CS019	A	0.003	Mar.20.2023	4	13	29	6	19	35		32
CS019	B	0.003	Mar.20.2023	4	13	30	6	18	36		33
CS019	C	0.003	Mar.20.2023	5	17	23	6	19	36		29.5
CS020	A	0.003	Mar.20.2023	3	9	10	7	10	14		12
CS020	B	0.003	Mar.20.2023	5	10	16	6	13	18		17
CS020	C	0.003	Mar.20.2023	4	9	14	6	13	18		16
CS021	A	0.003	Mar.20.2023	3	4	5	5	5	7		6
CS020	B	0.003	Mar.20.2023	4	6	11	5	10	14		12.5
CS020	C	0.003	Mar.20.2023	4	5	7	6	6	10		8.5
CS022	A	0.003	Mar.20.2023	5	11	11	6	12	18		14.5
CS022	B	0.003	Mar.20.2023	3	10	14	8	13	22		18
CS022	C	0.003	Mar.20.2023	5	11	14	8	14	24		19
CS023	A	0.003	Mar.20.2023	4	7	14	5	14	22		18
CS023	B	0.003	Mar.20.2023	4	6	12	6	12	21		16.5
CS023	C	0.003	Mar.20.2023	5	9	17	8	12	20		18.5
CS024	A	0.003	Mar.20.2023	3	12	27	7	17	31		29
CS024	B	0.003	Mar.20.2023	4	6	8	5	12	16		12
CS024	C	0.003	Mar.20.2023	5	8	15	6	11	17		16
CS025	A	0.003	Mar.20.2023	5	6	10	5	7	14		12
CS025	B	0.003	Mar.20.2023	4	5	6	5	7	13		9.5
CS025	C	0.003	Mar.20.2023	3	5	9	8	8	12		10.5
CS026	A	0.003	Mar.20.2023	5	10	15	7	12	20		17.5
CS026	B	0.003	Mar.20.2023	4	9	14	5	12	18		16
CS026	C	0.003	Mar.20.2023	5	7	14	7	13	24		19
CS027	A	0.003	Mar.20.2023	5	10	19	6	14	23		21
CS027	B	0.003	Mar.20.2023	4	8	11	6	10	12		11.5
CS027	C	0.003	Mar.20.2023	6	12	18	7	15	26		22
CS028	A	0.003	Mar.20.2023	4	12	19	6	15	25		22
CS028	B	0.003	Mar.20.2023	10	26	44	12	30	51		47.5
CS028	C	0.003	Mar.20.2023	6	13	26	7	21	32		29
CS029	A	0.003	Mar.20.2023	4	4	5	5	6	7		6
CS029	B	0.003	Mar.20.2023	4	4	5	5	6	7		6
CS029	C	0.003	Mar.20.2023	3	4	5	5	7	7		6
CS030	A	0.003	Mar.20.2023	5	11	15	7	12	22		18.5
CS030	B	0.003	Mar.20.2023	5	10	29	9	20	34		31.5
CS030	C	0.003	Mar.20.2023	5	13	16	7	15	28		22
CS031	A	0.003	Mar.20.2023	4	14	31	6	24	36		33.5
CS031	B	0.003	Mar.20.2023	4	15	26	6	20	33		29.5
CS031	C	0.003	Mar.20.2023	4	16	26	8	18	31		28.5
RGB040	A	0.003	Mar.20.2023	3	12	18	6	14	24		21
RGB040	B	0.003	Mar.20.2023	3	14	22	8	16	25		23.5
RGB040	C	0.003	Mar.20.2023	4	7	15	8	14	24		19.5
BW25113	A	0.003	Mar.20.2023	7	23	36	11	26	40		38
BW25113	B	0.003	Mar.20.2023	7	29	46	13	30	49		47.5
BW25113	C	0.003	Mar.20.2023	6	22	24	8	26	43		33.5

## Sheet: EOP Data
Strain	colony_name	colony_replicate	Plated_for_determining_colony_differences?	Experimental_series_Original_Reisolate	StrainDescription	DatePlated	PlatedBy	Spot_test	Spot_size	Spot_turbidity	Spot_Turbidity_Notes	Spot_halo	Other_spot_notes	SeriesADilutionWithPlaques(log10)	SeriesBDilutionWithPlaques(log10)	highest_dilution_with_plaques	Mutant_titer	BW25113_daily_dilution	BW25113_daily_titer	EOP	DilutionSeriesPlaqueSize	Dilution_series_plaques_turbidity	Dilution_series_plaques_halo	Other_dilution_series_notes	LawnOpacity	LawnGraininess	OtherLawnNotes	Other_experimental_notes
BW25113A	n/a		No	R	wild type	Jan.04.2023	HT	+	large	clear	none	thick halo	resistant colonies growing in the center	-7	-7	-7	5000000000	-7	5000000000	1	large	clear	thick halo	none	opaque	smooth	none
BW25113A	n/a		No	R	wild type	Jan.05.2023	HT	+	large	clear	none	thick halo	none	-7	-6	-7	5000000000	-7	5000000000	1	large	clear	thick halo	none	opaque	smooth	none
BW25113A	n/a		No	R	wild type	Jan.06.2023	HT	+	large	clear	none	thick halo	none	-7	-7	-7	5000000000	-8	50000000000	0.1	large	clear	thick halo	none	opaque	smooth	none
BW25113A	n/a		No	R	wild type	Jan.09.2023	HT	+	large	clear	none	thick halo	none	-6	-6	-6	500000000	-6	500000000	1	large	clear	thick halo	none	opaque	smooth	none
BW25113A	control group	control group	Yes	R	wild type	Jan.11.2023	HT	+	large	clear	none	thick halo	none	-6	-7	-7	5000000000	-7	5000000000	1	large	clear	thick halo	none	opaque	smooth	none
BW25113B	n/a		No	R	wild type	Jan.04.2023	HT	+	large	clear	none	thick halo	none	-6	-6	-6	500000000	-7	5000000000	0.1	large	clear	thick halo	none	opaque	smooth	none
BW25113B	n/a		No	R	wild type	Jan.05.2023	HT	+	large	clear	none	thick halo	none	-5	-6	-6	500000000	-7	5000000000	0.1	large	clear	thick halo	none	opaque	smooth	none
BW25113B	n/a		No	R	wild type	Jan.06.2023	HT	+	large	clear	none	thick halo	none	-8	-6	-8	50000000000	-8	50000000000	1	large	clear	thick halo	none	opaque	smooth	none
BW25113B	n/a		No	R	wild type	Jan.09.2023	HT	+	large	clear	none	thick halo	none	-6	-6	-6	500000000	-6	500000000	1	large	clear	thick halo	none	opaque	smooth	none
BW25113B	control group	control group	Yes	R	wild type	Jan.11.2023	HT	+	large	clear	none	thick halo	none	-6	-6	-6	500000000	-7	5000000000	0.1	large	clear	thick halo	none	opaque	smooth	none
BW25113B	C	n/a	no	R	wild type	Jan.13.2023	HT	+	large	clear	none	thick halo	none	-7	-6	-7	5000000000	-7	5000000000	1	large	clear	thick halo	none	opaque	smooth	none
CS018	n/a		No	R	mucoidy mutant	Jan.04.2023	HT	+	small	hazy	faint	no halo	2 countable plaques	none	none		100	-7	5000000000	2e-08	none	none	none	none	opaque	smooth	none
CS018	n/a		No	R	mucoidy mutant	Jan.05.2023	HT	-	none	none	none	none	none	none	none		0	-7	5000000000	0	none	none	none	none	between clear and opaque	grainy and bumpy	none
CS018	n/a		No	R	mucoidy mutant	Jan.06.2023	HT	-	none	none	none	none	none	none	none		0	-8	50000000000	0	none	none	none	none	opaque	smooth	none
CS018	n/a		No	R	mucoidy mutant	Jan.09.2023	HT	+	small	hazy	none	no halo	7 countable plaques	none	none		100	-6	500000000	2e-07	none	none	none	none	opaque	smooth	none
CS018	A	n/a	no	R	mucoidy mutant	Jan.13.2023	HT	-	none	none	none	none	none	none	none		0	-7	5000000000	0	none	none	none	none	opaque	grainy	none
CS018	B	n/a	no	R	mucoidy mutant	Jan.13.2023	HT	+	small	hazy	none	no halo	~22 countable plaques	-2	none	-2	50000	-7	5000000000	1e-05	small	hazy	no halo	only series A had plaques	opaque	grainy	none
CS018	C	n/a	no	R	mucoidy mutant	Jan.13.2023	HT	-	none	none	none	none	none	none	none		0	-7	5000000000	0	none	none	none	none	opaque	grainy	none
CS019	n/a		No	R	mucoidy mutant	Jan.04.2023	HT	+	large	hazy	none	thick halo	none	-5	-5	-5	50000000	-7	5000000000	0.01	large	hazy	thick halo	none	opaque	smooth	none
CS019	n/a		No	R	mucoidy mutant	Jan.05.2023	HT	+	large	hazy	none	small/thin halo	none	-6	-6	-6	500000000	-7	5000000000	0.1	large plaques	between clear and hazy	large/thick halo	not as clear as wild type	opaque	smooth	none
CS019	n/a		No	R	mucoidy mutant	Jan.06.2023	HT	n/a	n/a	n/a	n/a	n/a	n/a	n/a	n/a						n/a	n/a	n/a	n/a	n/a	n/a	n/a	This plate was not grown due to an overnight culture not being grown
CS019	n/a		No	R	mucoidy mutant	Jan.09.2023	HT	+	small	hazy	none	thin halo	none	-1	-1	-1	5000	-6	500000000	1e-05	small	haxy	thin halo	barely perceptible	opaque	smooth	none
CS019	A	n/a	no	R	mucoidy mutant	Jan.13.2023	HT	+	small	hazy	none	thin halo	none	none	none		100	-7	5000000000	2e-08	none	none	none	none	opaque	smooth	none
CS019	B	n/a	no	R	mucoidy mutant	Jan.13.2023	HT	+	small	hazy	none	thin halo	none	none	none		100	-7	5000000000	2e-08	none	none	none	none	opaque	grainy	none
CS019	C	n/a	no	R	mucoidy mutant	Jan.13.2023	HT	+	small	hazy	none	thin halo	none	none	none		100	-7	5000000000	2e-08	none	none	none	none	opaque	grainy	none
CS020	n/a		No	R	mucoidy mutant	Jan.04.2023	HT	+	small	hazy	none	thin halo	n/a	-4	-4	-4	5000000	-7	5000000000	0.001	small	hazy	no halo	faint, barely perceptible	opaque	smooth	none
CS020	n/a		No	R	mucoidy mutant	Jan.05.2023	HT	+	small	hazy	none	thin halo	faint	none	none		100	-7	5000000000	2e-08	none	none	none	none	opaque	smooth	none
CS020	n/a		No	R	mucoidy mutant	Jan.06.2023	HT	+	small	hazy	none	thin halo	none	-1	-1	-1	5000	-8	50000000000	1e-07	small	hazy	no halo	barely perceptible	opaque	smooth	none
CS020	n/a		No	R	mucoidy mutant	Jan.09.2023	HT	+	small	hazy	none	thin halo	none	-1	-1	-1	5000	-6	500000000	1e-05	small	hazy	thin halo	none	opaque	smooth	none
CS021	n/a		No	R	mucoidy mutant	Jan.04.2023	HT	+	large	hazy	hazy	thick halo	none	-5	-5	-5	50000000	-7	5000000000	0.01	small	hazy	thin halo	none	opaque	smooth	none
CS021	n/a		No	R	mucoidy mutant	Jan.05.2023	HT	+	large	hazy	none	no halo	very faint	-4	-5	-5	50000000	-7	5000000000	0.01	small	hazy	no halo	barely perceptible	opaque	bumpy	none
CS021	n/a		No	R	mucoidy mutant	Jan.06.2023	HT	+	large	hazy/opaque	none	thick halo	plaque could be a lack of graniness	-5	-5	-5	50000000	-8	50000000000	0.001	small	hazy	no halo	faint, barely perceptible	opaque	very grainy	none
CS021	n/a		No	R	mucoidy mutant	Jan.09.2023	HT	+	large	hazy	none	no halo	none	-6	-6	-6	500000000	-6	500000000	1	small	hazy	no halo	none	opaque	grainy	none
CS021	A	n/a	no	R	mucoidy mutant	Jan.13.2023	HT	+	large	hazy	none	thick halo	none	-6	-6	-6	500000000	-7	5000000000	0.1	small	hazy	thick halo	none	opaque	grainy	none
CS021	B	n/a	no	R	mucoidy mutant	Jan.13.2023	HT	+	large	hazy	none	thick halo	none	-5	-5	-5	50000000	-7	5000000000	0.01	small	hazy	no halo	none	opaque	grainy	none
CS021	C	n/a	no	R	mucoidy mutant	Jan.13.2023	HT	+	small	hazy	none	thin halo	none	none	none		100	-7	5000000000	2e-08	none	none	none	none	opaque	grainy	none
CS022	n/a		No	R	mucoidy mutant	Jan.04.2023	HT	+	large	hazy	none	no halo	none	-4	-4	-4	5000000	-7	5000000000	0.001	small	hazy	no halo	pinprick, rough edges	opaque	smooth	none
CS022	n/a		No	R	mucoidy mutant	Jan.05.2023	HT	-	none	none	none	none	none	none	none		0	-7	5000000000	0	none	none	none	none	opaque	smooth	none
CS022	n/a		No	R	mucoidy mutant	Jan.06.2023	HT	+	small	hazy	none	no halo	none	-2	-2	-2	50000	-8	50000000000	1e-06	small	hazy	no halo	barely perceptible	opaque	smooth	none
CS022	n/a		No	R	mucoidy mutant	Jan.09.2023	HT	+	small	hazy	none	thin halo	none	-4	-4	-4	5000000	-6	500000000	0.01	small	hazy	no halo	none	opaque	smooth	none
CS023	n/a		No	R	mucoidy mutant	Jan.04.2023	HT	+	small	hazy	none	thin halo	none	none	none		100	-7	5000000000	2e-08	none	none	none	none	opaque	grainy	none
CS023	n/a		No	R	mucoidy mutant	Jan.05.2023	HT	+	small	hazy	none	no halo	faint	-4	-4	-4	5000000	-7	5000000000	0.001	small	hazy	no halo	barely perceptible	opaque	smooth	none
CS023	n/a		No	R	mucoidy mutant	Jan.06.2023	HT	+	small	hazy	none	thin halo	none	-5	-5	-5	50000000	-8	50000000000	0.001	small	hazy	no halo	barely perceptible	opaque	smooth	none
CS023	n/a		No	R	mucoidy mutant	Jan.09.2023	HT	+	small	hazy	none	thin halo	none	-1	-1	-1	5000	-6	500000000	1e-05	small	hazy	thin halo	perceptible	opaque	grainy	none
CS024	n/a		No	R	mucoidy mutant	Jan.04.2023	HT	+	large	hazy	none	thick halo	very faint	-6	-6	-6	500000000	-7	5000000000	0.1	small	hazy	no halo	none	opaque	smooth	none
CS024	n/a		No	R	mucoidy mutant	Jan.05.2023	HT	+	large	between hazy and clear	none	thin halo	none	-6	-6	-6	500000000	-7	5000000000	0.1	large	between clear and hazy	thin halo	none	opaque	smooth	none
CS024	n/a		No	R	mucoidy mutant	Jan.06.2023	HT	+	large	between hazy and clear	none	thick halo	none	-6	-7	-7	5000000000	-8	50000000000	0.1	large	between clear and hazy	no halo	none	opaque	smooth	none
CS024	n/a		No	R	mucoidy mutant	Jan.09.2023	HT	+	large	hazy	none	thin halo	none	-6	-6	-6	500000000	-6	500000000	1	large	hazy	no halo	none	opaque	smooth	none
CS024	A	n/a	no	R	mucoidy mutant	Jan.13.2023	HT	+	small	hazy	none	thin halo	none	none	none		100	-7	5000000000	2e-08	none	none	none	none	opaque	smooth	none
CS024	B	n/a	no	R	mucoidy mutant	Jan.13.2023	HT	+	small	hazy	none	thin halo	none	-1	-1	-1	5000	-7	5000000000	1e-06	small	hazy	thin halo	barely perceptible	opaque	smooth	none
CS024	C	n/a	no	R	mucoidy mutant	Jan.13.2023	HT	+	small	hazy	none	thin halo	none	none	none		100	-7	5000000000	2e-08	none	none	none	none	opaque	smooth	none
CS025	n/a		No	R	mucoidy mutant	Jan.04.2023	HT	+	large	hazy	none	no halo	none	-5	-6	-6	500000000	-7	5000000000	0.1	large	hazy	no halo	none	opaque	smooth	none
CS025	n/a		No	R	mucoidy mutant	Jan.05.2023	HT	-	none	none	none	none	none	none	none		0	-7	5000000000	0	none	none	none	none	opaque	smooth	none
CS025	n/a		No	R	mucoidy mutant	Jan.06.2023	HT	+	small	hazy	none	thin halo	none	-5	-6	-6	500000000	-8	50000000000	0.01	small	hazy	no halo	barely perceptible and rough edges	opaque	grainy	none
CS025	n/a		No	R	mucoidy mutant	Jan.09.2023	HT	+	large	hazy	none	no halo	none	-6	-6	-6	500000000	-6	500000000	1	large	hazy	no halo	none	opaque	smooth	none
CS026	n/a		No	R	mucoidy mutant	Jan.04.2023	HT	+	small	hazy	none	thin halo	none	none	none		100	-7	5000000000	2e-08	none	none	none	none	opaque	smooth	none
CS026	n/a		No	R	mucoidy mutant	Jan.05.2023	HT	+	small	hazy	none	thin halo	none	none	none		100	-7	5000000000	2e-08	none	none	none	none	opaque	smooth	none
CS026	n/a		No	R	mucoidy mutant	Jan.06.2023	HT	+	large	hazy	none	thick halo	the halo area is clearer	-1	-2	-2	50000	-8	50000000000	1e-06	small	hazy	no halo	barely perceptible	opaque	smooth	none
CS026	n/a		No	R	mucoidy mutant	Jan.09.2023	HT	+	small	hazy	none	thin halo	none	-1	-1	-1	5000	-6	500000000	1e-05	small	hazy	thin halo	barely perceptible	opaque	smooth	none
CS026	A	n/a	no	R	mucoidy mutant	Jan.13.2023	HT	+	small	hazy	none	thin halo	none	none	none		100	-7	5000000000	2e-08	none	none	none	none	opaque	smooth	none
CS026	B	n/a	no	R	mucoidy mutant	Jan.13.2023	HT	+	small	hazy	none	thin halo	none	-1	-1	-1	5000	-7	5000000000	1e-06	small	hazy	thin halo	barely perceptible	opaque	smooth	none
CS026	C	n/a	no	R	mucoidy mutant	Jan.13.2023	HT	+	small	hazy	none	thin halo	none	-1	-1	-1	5000	-7	5000000000	1e-06	small	hazy	thin halo	barely perceptible	opaque	smooth	none
CS027	n/a		No	R	mucoidy mutant	Jan.04.2023	HT	+	small	hazy	none	no halo	faint	-4	-3	-4	5000000	-7	5000000000	0.001	small	hazy	no halo	barely perceptible and rough edges	opaque	smooth	none
CS027	n/a		No	R	mucoidy mutant	Jan.05.2023	HT	+	small	hazy	none	no halo	faint	-3	-2	-3	500000	-7	5000000000	0.0001	small	hazy	no halo	barely perceptible	opaque	smooth	none
CS027	n/a		No	R	mucoidy mutant	Jan.06.2023	HT	+	small	hazy	none	no halo	none	-3	-3	-3	500000	-8	50000000000	1e-05	small	hazy	no halo	none	opaque	smooth	none
CS027	n/a		No	R	mucoidy mutant	Jan.09.2023	HT	+	large	hazy	none	thin halo	none	-5	-5	-5	50000000	-6	500000000	0.1	small	hazy	no halo	none	opaque	smooth	none
CS027	A	n/a	no	R	mucoidy mutant	Jan.13.2023	HT	+	small	hazy	none	thin halo	none	-5	-5	-5	50000000	-7	5000000000	0.01	small	hazy	no halo	none	opaque	smooth	none
CS027	B	n/a	no	R	mucoidy mutant	Jan.13.2023	HT	+	small	hazy	none	no halo	none	-3	-3	-3	500000	-7	5000000000	0.0001	small	hazy	no halo	none	opaque	smooth	none
CS027	C	n/a	no	R	mucoidy mutant	Jan.13.2023	HT	+	small	hazy	none	thin halo	none	-1	-1	-1	5000	-7	5000000000	1e-06	small	hazy	thin halo	barely perceptible	opaque	smooth	none
CS028	n/a		No	R	mucoidy mutant	Jan.04.2023	HT	+	large	hazy	none	thin halo	none	-5	none	-5	50000000	-7	5000000000	0.01	small	hazy	thin halo	Series B didn't have any phage spotted	opaque	smooth	none
CS028	n/a		No	R	mucoidy mutant	Jan.05.2023	HT	+	large	hazy	none	thin halo	hazy	-6	-6	-6	500000000	-7	5000000000	0.1	large	hazy	thin halo	halo area is clearer than the center of the plaque	opaque	smooth	none
CS028	n/a		No	R	mucoidy mutant	Jan.06.2023	HT	+	large	hazy	none	thin halo	none	-8	-8	-8	50000000000	-8	50000000000	1	small	hazy	thin halo	none	opaque	smooth	none
CS028	n/a		No	R	mucoidy mutant	Jan.09.2023	HT	+	large	hazy	none	thick halo	none	-6	-6	-6	500000000	-6	500000000	1	small	hazy	no halo	barely perceptible	opaque	smooth	none
CS028	A	n/a	no	R	mucoidy mutant	Jan.13.2023	HT	+	small	hazy	none	thin halo	none	none	none		100	-7	5000000000	2e-08	none	none	none	none	opaque	smooth	none
CS028	B	n/a	no	R	mucoidy mutant	Jan.13.2023	HT	+	small	hazy	none	thin halo	none	none	none		100	-7	5000000000	2e-08	none	none	none	none	opaque	smooth	none
CS028	C	n/a	no	R	mucoidy mutant	Jan.13.2023	HT	+	small	hazy	none	thin halo	none	-7	-7	-7	5000000000	-7	5000000000	1	small	hazy	no halo	barely perceptible	opaque	smooth	none
CS029	n/a		No	R	mucoidy mutant	Jan.04.2023	HT	-	none	none	none	none	none	none	none		0	-7	5000000000	0	none	none	none	none	opaque	smooth	none
CS029	n/a		No	R	mucoidy mutant	Jan.05.2023	HT	-	none	none	none	none	none	none	none		0	-7	5000000000	0	none	none	none	none	opaque	bumpy	none
CS029	n/a		No	R	mucoidy mutant	Jan.06.2023	HT	-	none	none	none	none	none	none	none		0	-8	50000000000	0	none	none	none	none	opaque	grainy	none
CS029	n/a		No	R	mucoidy mutant	Jan.09.2023	HT	-	none	none	none	none	none	none	none		0	-6	500000000	0	none	none	none	none	opaque	grainy	none
CS029	A	n/a	no	R	mucoidy mutant	Jan.13.2023	HT	+	small	hazy	none	thin halo	none	none	none		100	-7	5000000000	2e-08	none	none	none	none	opaque	grainy	none
CS029	B	n/a	no	R	mucoidy mutant	Jan.13.2023	HT	+	small	hazy	none	thin halo	none	none	none		100	-7	5000000000	2e-08	none	none	none	none	opaque	smooth	none
CS029	C	n/a	no	R	mucoidy mutant	Jan.13.2023	HT	+	small	hazy	none	thin halo	none	none	none		100	-7	5000000000	2e-08	none	none	none	none	opaque	smooth	none
CS030	n/a		No	R	mucoidy mutant	Jan.04.2023	HT	+	large	hazy	none	thin halo	none	-3	-3	-3	500000	-7	5000000000	0.0001	small and pinprick	hazy	thin halo	rough edges, resistant colonies growing within plaque	opaque	smooth	none
CS030	n/a		No	R	mucoidy mutant	Jan.05.2023	HT	+	small	hazy	none	thin halo	smaller that wild type	-4	-4	-4	5000000	-7	5000000000	0.001	small	hazy	thin halo	rough edges	opaque	smooth	none
CS030	n/a		No	R	mucoidy mutant	Jan.06.2023	HT	+	large	hazy	none	thin halo	none	-4	-4	-4	5000000	-8	50000000000	0.0001	small	hazy	no halo	rough edges	opaque	smooth	none
CS030	n/a		No	R	mucoidy mutant	Jan.09.2023	HT	+	large	hazy	none	thin halo	none	-5	-4	-5	50000000	-6	500000000	0.1	small	hazy	no halo	rough edges	opaque	smooth	none
CS030	A	n/a	no	R	mucoidy mutant	Jan.13.2023	HT	+	small	hazy	none	thin halo	none	-3	-3	-3	500000	-7	5000000000	0.0001	small	hazy	thin halo	pinprick at -3, barely perceptible.	opaque	smooth	none
CS030	B	n/a	no	R	mucoidy mutant	Jan.13.2023	HT	+	small	hazy	none	thin halo	none	-1	-1	-1	5000	-7	5000000000	1e-06	small	hazy	thin halo	barely perceptible	opaque	smooth	none
CS030	C	n/a	no	R	mucoidy mutant	Jan.13.2023	HT	+	small	hazy	none	thin halo	none	-3	-3	-3	500000	-7	5000000000	0.0001	small	hazy	thin halo	pinprick at -3, barely perceptible.	opaque	smooth	none
CS031	n/a		No	R	mucoidy mutant	Jan.04.2023	HT	+	large	hazy	none	no halo	we discussed this spot's turbidity and came to the conclusion that in comparison to the wild type, it is a hazy plaque.	-5	-6	-6	500000000	-7	5000000000	0.1	large	hazy	no halo	The dilution series was also discussed at a length, and Dr Burmeister and Harleen had some disagreement on whether the plaque was hazy or clear, but decided on hazy, because compared to wild type, it is hazy	opaque	smooth	none
CS031	n/a		No	R	mucoidy mutant	Jan.05.2023	HT	+	size not determined	hazy	none	no halo	This spot was so faint and barely perceptible, that we couldn't figure out a size for it	-3	-3	-3	500000	-7	5000000000	0.0001	size not seen	hazy	no halo	the spots were barely perceptible to the point of us not being able to decide on a size.	opaque	bumpy	none
CS031	n/a		No	R	mucoidy mutant	Jan.06.2023	HT	+	large	hazy	none	no halo	none	-6	-5	-6	500000000	-8	50000000000	0.01	small	hazy	no halo	rough edges	opaque	smooth	none
CS031	n/a		No	R	mucoidy mutant	Jan.09.2023	HT	+	large	hazy	none	no halo	none	-6	-6	-6	500000000	-6	500000000	1	large	hazy	no halo	none	opaque	smooth	none
CS031	A	n/a	no	R	mucoidy mutant	Jan.13.2023	HT	+	small	hazy	none	thin halo	none	-6	-6	-6	500000000	-7	5000000000	0.1	small	hazy	thin halo	none	opaque	smooth	none
CS031	B	n/a	no	R	mucoidy mutant	Jan.13.2023	HT	+	small	hazy	none	thin halo	none	none	none		100	-7	5000000000	2e-08	none	none	none	none	opaque	grainy	none
CS031	A	n/a	no	R	mucoidy mutant	Jan.13.2023	HT	+	small	hazy	none	thin halo	none	none	none		100	-7	5000000000	2e-08	none	none	none	none	opaque	grainy	none
HT018	n/a		No	R	mucoidy mutant	Jan.04.2023	HT	+	large	hazy	none	no halo	none	-3	-3	-3	500000	-7	5000000000	0.0001	small	hazy	no halo	barely perceptible	opaque	smooth	none
HT018	n/a		No	R	mucoidy mutant	Jan.05.2023	HT	-	none	none	none	none	none	none	none		0	-7	5000000000	0	none	none	none	none	opaque	smooth	none
HT018	n/a		No	R	mucoidy mutant	Jan.06.2023	HT	-	none	none	none	none	none	none	none		0	-8	50000000000	0	none	none	none	none	opaque	smooth	none
HT018	n/a		No	R	mucoidy mutant	Jan.09.2023	HT	+	small	hazy	none	thin halo	none	-2	-2	-2	50000	-6	500000000	0.0001	small	hazy	no halo	barely perceptible	opaque	smooth	none	some disagreement on plaque visibility
HT019	n/a		No	R	mucoidy mutant	Jan.04.2024	HT	+	small	hazy	none	thin halo	rough edges and faint	none	none		100	-7	5000000000	2e-08	none	none	none	none	opaque	smooth	none
HT019	n/a		No	R	mucoidy mutant	Jan.05.2025	HT	n/a	n/a	n/a	n/a	n/a	n/a	n/a	n/a						n/a	n/a	n/a	n/a	n/a	n/a	n/a	there was no bacteria spread on this plate due to experimental error
HT019	n/a		No	R	mucoidy mutant	Jan.06.2026	HT	+	small	hazy	none	thin halo	faint and barely perceptible	none	none		100	-8	50000000000	2e-09	none	none	none	none	opaque	smooth	none
HT019	n/a		No	R	mucoidy mutant	Jan.09.2023	HT	+	large	hazy	none	thin halo	none	none	none		100	-6	500000000	2e-07	none	none	none	none	opaque	grainy	none
HT019	A	n/a	no	R	mucoidy mutant	Jan.13.2023	HT	+	small	hazy	none	thin halo	none	none	none		100	-7	5000000000	2e-08	none	none	none	none	opaque	grainy	none
HT019	B	n/a	no	R	mucoidy mutant	Jan.13.2023	HT	+	small	hazy	none	thin halo	none	none	none		100	-7	5000000000	2e-08	none	none	none	none	opaque	smooth	none
HT019	C	n/a	no	R	mucoidy mutant	Jan.13.2023	HT	+	small	hazy	none	no halo	none	-5	-5	-5	50000000	-7	5000000000	0.01	small	hazy	no halo	barely perceptible	opaque	grainy	none
HT020	n/a		No	R	mucoidy mutant	Jan.04.2024	HT	+	small	hazy	none	thick halo	none	-5	-5	-5	50000000	-7	5000000000	0.01	small	hazy	no halo	faint, barely perceptible	opaque	bumpy and grainy	none
HT020	n/a		No	R	mucoidy mutant	Jan.05.2025	HT	+	large	hazy	none	no halo	none	-5	-5	-5	50000000	-7	5000000000	0.01	small	hazy	no halo	none	opaque	smooth	none
HT020	n/a		No	R	mucoidy mutant	Jan.06.2026	HT	+	small	hazy	none	thin halo	none	-1	-1	-1	5000	-8	50000000000	1e-07	small	hazy	no halo	faint, barely perceptible	opaque	smooth	none
HT020	n/a		No	R	mucoidy mutant	Jan.09.2023	HT	+	small	hazy	none	thin halo	none	-1	-1	-1	5000	-6	500000000	1e-05	small	hazy	thin halo	none	opaque	bumpy	the top agar may have not been smooth, so that may be what the bumps are
HT020	A	1	Yes	R	mucoidy mutant	Jan.11.2023	HT	+	small	hazy	none	thin halo	none	-1	-1	-1	5000	-7	5000000000	1e-06	small	hazy	thin halo	barely perceptible	smooth	opaque	none
HT020	A	2	Yes	R	mucoidy mutant	Jan.11.2023	HT	+	small	hazy	none	thin halo	none	none	none		100	-7	5000000000	2e-08	none	none	none	none	smooth	opaque	none
HT020	A	3	Yes	R	mucoidy mutant	Jan.11.2023	HT	+	small	hazy	none	thin halo	none	-1	-1	-1	5000	-7	5000000000	1e-06	small	hazy	thin halo	barely perceptible	opaque	smooth	chunky agar
HT020	B	1	Yes	R	mucoidy mutant	Jan.11.2023	HT	+	small	hazy	none	thin halo	none	-1	-1	-1	5000	-7	5000000000	1e-06	small	hazy	thin halo	barely perceptible	opaque	smooth	none
HT020	B	2	Yes	R	mucoidy mutant	Jan.11.2023	HT	+	small	hazy	none	thin halo	none	none	none		100	-7	5000000000	2e-08	none	none	none	none	opaque	smooth	chunky agar
HT020	B	3	Yes	R	mucoidy mutant	Jan.11.2023	HT	+	small	hazy	none	thin halo	none	-1	-1	-1	5000	-7	5000000000	1e-06	small	hazy	thin halo	barely perceptible	opaque	smooth	none
HT020	C	1	Yes	R	mucoidy mutant	Jan.11.2023	HT	+	small	hazy	none	thin halo	none	none	none		100	-7	5000000000	2e-08	none	none	none	none	opaque	smooth	none
HT020	C	2	Yes	R	mucoidy mutant	Jan.11.2023	HT	+	small	hazy	none	thin halo	none	none	none		100	-7	5000000000	2e-08	none	none	none	none	opaque	smooth	none
HT020	C	3	Yes	R	mucoidy mutant	Jan.11.2023	HT	+	small	hazy	none	thin halo	none	none	none		100	-7	5000000000	2e-08	none	none	none	none	opaque	smooth	none
HT020	D	1	Yes	R	mucoidy mutant	Jan.11.2023	HT	+	small	hazy	none	thin halo	none	-1	-1	-1	5000	-7	5000000000	1e-06	small	hazy	thin halo	barely perceptible	opaque	smooth	none
HT020	D	2	Yes	R	mucoidy mutant	Jan.11.2023	HT	+	small	hazy	none	thin halo	none	-1	-1	-1	5000	-7	5000000000	1e-06	small	hazy	thin halo	barely perceptible	opaque	smooth	none
HT020	D	3	Yes	R	mucoidy mutant	Jan.11.2023	HT	+	small	hazy	none	thin halo	none	-1	-1	-1	5000	-7	5000000000	1e-06	small	hazy	thin halo	barely perceptible	opaque	smooth	none
HT020	E	1	Yes	R	mucoidy mutant	Jan.11.2023	HT	+	small	hazy	none	thin halo	none	-1	-1	-1	5000	-7	5000000000	1e-06	small	hazy	thin halo	barely perceptible	opaque	smooth	none
HT020	E	2	Yes	R	mucoidy mutant	Jan.11.2023	HT	+	small	hazy	none	thin halo	none	-1	-1	-1	5000	-7	5000000000	1e-06	small	hazy	thin halo	barely perceptible	opaque	smooth	none
HT020	E	3	Yes	R	mucoidy mutant	Jan.11.2023	HT	+	small	hazy	none	thin halo	none	none	none		100	-7	5000000000	2e-08	none	none	none	none	opaque	smooth	none
HT020	F	1	Yes	R	mucoidy mutant	Jan.11.2023	HT	+	small	hazy	none	thin halo	none	none	none		100	-7	5000000000	2e-08	none	none	none	none	clear	bumpy	none
HT020	F	2	Yes	R	mucoidy mutant	Jan.11.2023	HT	+	small	hazy	none	thin halo	none	none	none		100	-7	5000000000	2e-08	none	none	none	none	clear	bumpy	none
HT020	F	3	Yes	R	mucoidy mutant	Jan.11.2023	HT	+	large	clear	none	thick halo	resistant colonies growing in the center	-5	-6	-6	500000000	-7	5000000000	0.1	large	clear	thick halo	rough edges	opaque	smooth	none
HT021	n/a		No	R	mucoidy mutant	Jan.04.2023	HT	+	large	hazy	none	no halo	none	-5	-6	-6	500000000	-7	5000000000	0.1	small	hazy	no halo	none	opaque	smooth	none
HT021	n/a		No	R	mucoidy mutant	Jan.05.2023	HT	-	none	none	none	none	none	none	none		0	-7	5000000000	0	none	none	none	none	opaque	smooth	none
HT021	n/a		No	R	mucoidy mutant	Jan.06.2023	HT	+	small	hazy	none	thin halo	none	-1	-1	-1	5000	-8	50000000000	1e-07	small	hazy	thin halo	faint, barely perceptible	opaque	smooth	none
HT021	n/a		No	R	mucoidy mutant	Jan.09.2023	HT	+	large	hazy	none	thick halo	none	-6	-6	-6	500000000	-6	500000000	1	small	hazy	thin halo	none	opaque	grainy	none
HT021	A	1	Yes	R	mucoidy mutant	Jan.11.2023	HT	+	small	hazy	none	thin halo	none	none	none		100	-7	5000000000	2e-08	none	none	none	none	opaque	smooth	none
HT021	A	2	Yes	R	mucoidy mutant	Jan.11.2023	HT	+	small	hazy	barely perceptible	thin halo	none	none	none		100	-7	5000000000	2e-08	none	none	none	none	opaque	smooth	none
HT021	A	3	Yes	R	mucoidy mutant	Jan.11.2023	HT	+	small	hazy	none	thin halo	none	none	none		100	-7	5000000000	2e-08	none	none	none	none	opaque	smooth	none
HT021	B	1	Yes	R	mucoidy mutant	Jan.11.2023	HT	+	small	hazy	none	thin halo	none	-5	-5	-5	50000000	-7	5000000000	0.01	small	hazy	no halo	barely perceptible, dilution series plaques due to lack of graininess	opaque	smooth	none
HT021	B	2	Yes	R	mucoidy mutant	Jan.11.2023	HT	+	small	hazy	none	thin halo	none	-4	-4	-4	5000000	-7	5000000000	0.001	small	hazy	no halo	barely perceptible, dilution series plaques due to lack of graininess	opaque	grainy	none
HT021	B	3	Yes	R	mucoidy mutant	Jan.11.2023	HT	+	small	hazy	none	thin halo	none	-4	-4	-4	5000000	-7	5000000000	0.001	small	hazy	no halo	barely perceptible, dilution series plaques due to lack of graininess	opaque	grainy	none
HT021	C	1	Yes	R	mucoidy mutant	Jan.11.2023	HT	+	small	hazy	none	thin halo	none	none	none		100	-7	5000000000	2e-08	none	none	none	none	opaque	grainy	none
HT021	C	2	Yes	R	mucoidy mutant	Jan.11.2023	HT	+	small	hazy	none	thin halo	none	none	none		100	-7	5000000000	2e-08	none	none	none	none	opaque	grainy	none
HT021	C	3	Yes	R	mucoidy mutant	Jan.11.2023	HT	+	small	hazy	none	thin halo	none	none	none		100	-7	5000000000	2e-08	none	none	none	none	opaque	grainy	none
HT021	D	1	Yes	R	mucoidy mutant	Jan.11.2023	HT	+	large	hazy	none	thick halo	none	-6	-6	-6	500000000	-7	5000000000	0.1	large	hazy	thick halo	none	opaque	smooth	none
HT021	D	2	Yes	R	mucoidy mutant	Jan.11.2023	HT	+	large	hazy	none	thick halo	none	-7	-7	-7	5000000000	-7	5000000000	1	large	hazy	thick halo	none	opaque	smooth	none
HT021	D	3	Yes	R	mucoidy mutant	Jan.11.2023	HT	+	large	hazy	none	thick halo	none	-6	-6	-6	500000000	-7	5000000000	0.1	large	hazy	thick halo	none	opaque	smooth	none
HT021	E	1	Yes	R	mucoidy mutant	Jan.11.2023	HT	+	small	hazy	none	thin halo	none	none	none		100	-7	5000000000	2e-08	none	none	none	none	opaque	smooth	none
HT021	E	2	Yes	R	mucoidy mutant	Jan.11.2023	HT	+	small	hazy	none	thin halo	none	none	none		100	-7	5000000000	2e-08	none	none	none	none	opaque	smooth	none
HT021	E	3	Yes	R	mucoidy mutant	Jan.11.2023	HT	+	small	hazy	none	thin halo	none	none	none		100	-7	5000000000	2e-08	none	none	none	none	opaque	smooth	none
HT021	F	1	Yes	R	mucoidy mutant	Jan.11.2023	HT	+	small	hazy	none	thin halo	none	none	none		100	-7	5000000000	2e-08	none	none	none	none	opaque	smooth	none
HT021	F	2	Yes	R	mucoidy mutant	Jan.11.2023	HT	+	small	hazy	none	thin halo	none	none	none		100	-7	5000000000	2e-08	none	none	none	none	opaque	smooth	none
HT021	F	3	Yes	R	mucoidy mutant	Jan.11.2023	HT	+	small	hazy	none	thin halo	none	none	none		100	-7	5000000000	2e-08	none	none	none	none	opaque	smooth	none
HT022	n/a		No	R	mucoidy mutant	Jan.04.2023	HT	+	small	hazy	none	no halo	faint	none	none		100	-7	5000000000	2e-08	none	none	none	none	opaque	bumpy	there was a high density of "bumps" on the lawn
HT022	n/a		No	R	mucoidy mutant	Jan.05.2023	HT	-	none	none	none	none	none	none	none		0	-7	5000000000	0	none	none	none	none	opaque	bumpy	low density of "bumps" on the lawn
HT022	n/a		No	R	mucoidy mutant	Jan.06.2023	HT	+	small	hazy	none	thin halo	none	-4	-4	-4	5000000	-8	50000000000	0.0001	small	hazy	no halo	barely perceptible	opaque	grainy	none
HT022	n/a		No	R	mucoidy mutant	Jan.09.2023	HT	+	large	hazy	none	thick halo	none	-6	-6	-6	500000000	-6	500000000	1	large	hazy	no halo	none	opaque	grainy	none
HT023	n/a		No	R	mucoidy mutant	Jan.04.2023	HT	+	large	hazy	none	thick halo	none	-5	-5	-5	50000000	-7	5000000000	0.01	small	hazy	no halo	faint, barely perceptible	opaque	smooth	none
HT023	n/a		No	R	mucoidy mutant	Jan.05.2023	HT	+	small	hazy/opaque	none	thick halo	none	none	none		100	-7	5000000000	2e-08	none	none	none	none	opaque	smooth	none
HT023	n/a		No	R	mucoidy mutant	Jan.06.2023	HT	+	small	hazy	none	thin halo	none	none	none		100	-8	50000000000	2e-09	none	none	none	none	opaque	smooth	none
HT023	n/a		No	R	mucoidy mutant	Jan.09.2023	HT	+	small	hazy	none	thin halo	none	none	none		100	-6	500000000	2e-07	none	none	none	none	opaque	smooth	none
HT024	n/a		No	R	mucoidy mutant	Jan.04.2023	HT	-	none	none	none	none	none	none	none		0	-7	5000000000	0	none	none	none	none	opaque	smooth	none
HT024	n/a		No	R	mucoidy mutant	Jan.05.2023	HT	-	none	none	none	none	none	none	none		0	-7	5000000000	0	none	none	none	none	opaque	smooth	none
HT024	n/a		No	R	mucoidy mutant	Jan.06.2023	HT	-	none	none	none	none	none	none	none		0	-8	50000000000	0	none	none	none	none	opaque	smooth	none
HT024	n/a		No	R	mucoidy mutant	Jan.09.2023	HT	-	none	none	none	none	none	none	none		0	-6	500000000	0	none	none	none	none	opaque	grainy	none
HT024	A	n/a	no	R	mucoidy mutant	Jan.13.2023	HT	-	none	none	none	none	none	none	none		0	-7	5000000000	0	none	none	none	none	opaque	grainy	none
HT024	B	n/a	no	R	mucoidy mutant	Jan.13.2023	HT	-	none	none	none	none	none	none	none		0	-7	5000000000	0	none	none	none	none	opaque	grainy	none
HT024	C	n/a	no	R	mucoidy mutant	Jan.13.2023	HT	-	none	none	none	none	none	none	none		0	-7	5000000000	0	none	none	none	none	opaque	grainy	none
HT025	n/a		No	R	mucoidy mutant	Jan.04.2023	HT	+	large	hazy	none	no halo	none	-5	-5	-5	50000000	-7	5000000000	0.01	small	hazy	no halo	rough edges	opaque	grainy	none
HT025	n/a		No	R	mucoidy mutant	Jan.05.2023	HT	+	large	hazy	none	no halo	none	-5	-5	-5	50000000	-7	5000000000	0.01	small	hazy	no halo	faint, barely perceptible	between clear and opaque	bumpy	high density of bumps on lawn
HT025	n/a		No	R	mucoidy mutant	Jan.06.2023	HT	n/a	n/a	n/a	n/a	n/a	n/a	n/a	n/a					#DIV/0!	n/a	n/a	n/a	n/a	n/a	n/a	n/a	This plate was not grown due to an overnight culture not being grown
HT025	n/a		No	R	mucoidy mutant	Jan.09.2023	HT	+	large	hazy	none	no halo	none	-6	-6	-6	500000000	-6	500000000	1	large	hazy	no halo	none	opaque	smooth	none
HT025	A	n/a	no	R	mucoidy mutant	Jan.13.2023	HT	+	large	hazy	none	thin halo	none	-6	-6	-6	500000000	-7	5000000000	0.1	large	hazy	thin halo	none	opaque	grainy	none
HT025	B	n/a	no	R	mucoidy mutant	Jan.13.2023	HT	-	none	none	none	none	none	none	none		0	-7	5000000000	0	none	none	none	none	opaque	grainy	none
HT025	C	n/a	no	R	mucoidy mutant	Jan.13.2023	HT	+	large	hazy	none	no halo	none	-6	-6	-6	500000000	-7	5000000000	0.1	small	hazy	no halo	none	opaque	grainy	none
HT026	n/a		No	R	mucoidy mutant	Jan.04.2023	HT	+	small	hazy	none	thin halo	none	-6	-6	-6	500000000	-7	5000000000	0.1	small	hazy	thick halo	individual colonies within the larger plaques is present and this is a spot test characteristic which means that there are resistant colonies beginning to grow.	opaque	smooth	none
HT026	n/a		No	R	mucoidy mutant	Jan.05.2023	HT	+	small	hazy	none	thick halo	none	none	none		100	-7	5000000000	2e-08	none	none	none	none	opaque	smooth	none
HT026	n/a		No	R	mucoidy mutant	Jan.06.2023	HT	+	large	hazy	none	thick halo	none	-4	-4	-4	5000000	-8	50000000000	0.0001	small	hazy	thin halo	faint, barely perceptible	opaque	smooth	none
HT026	n/a		No	R	mucoidy mutant	Jan.09.2023	HT	+	small	hazy	none	thick halo	none	-5	-5	-5	50000000	-6	500000000	0.1	small	hazy	no halo	rough edges	opaque	smooth	none
HT027	n/a		No	R	mucoidy mutant	Jan.04.2023	HT	+	small	hazy	none	thin halo	none	none	none		100	-7	5000000000	2e-08	none	none	none	none	opaque	smooth	none
HT027	n/a		No	R	mucoidy mutant	Jan.05.2023	HT	+	small	hazy	none	thin halo	none	none	none		100	-7	5000000000	2e-08	none	none	none	none	opaque	smooth	none
HT027	n/a		No	R	mucoidy mutant	Jan.06.2023	HT	+	large	hazy	none	thin halo	faint	-5	-5	-5	50000000	-8	50000000000	0.001	small	hazy	thin halo	faint, barely perceptible	opaque	smooth	none
HT027	n/a		No	R	mucoidy mutant	Jan.09.2023	HT	+	small	hazy	none	thin halo	none	none	none		100	-6	500000000	2e-07	none	none	none	none	opaque	smooth	none
HT028	n/a		No	R	mucoidy mutant	Jan.04.2023	HT	+	small	hazy	none	thin halo	none	none	none		100	-7	5000000000	2e-08	none	none	none	none	opaque	smooth	none
HT028	n/a		No	R	mucoidy mutant	Jan.05.2023	HT	+	small	hazy	none	thin halo	none	none	none		100	-7	5000000000	2e-08	none	none	none	none	opaque	smooth	none
HT028	n/a		No	R	mucoidy mutant	Jan.06.2023	HT	+	small	hazy	none	thin halo	none	none	none		100	-8	50000000000	2e-09	none	none	none	none	opaque	smooth	none
HT028	n/a		No	R	mucoidy mutant	Jan.09.2023	HT	+	small	hazy	none	thin halo	none	none	none		100	-6	500000000	2e-07	none	none	none	none	opaque	smooth	none
HT028	A	n/a	no	R	mucoidy mutant	Jan.13.2023	HT	+	small	hazy	none	thin halo	none	none	none		100	-7	5000000000	2e-08	none	none	none	none	opaque	smooth	none
HT028	B	n/a	no	R	mucoidy mutant	Jan.13.2023	HT	+	small	hazy	none	thin halo	none	none	none		100	-7	5000000000	2e-08	none	none	none	none	opaque	smooth	none
HT028	C	n/a	no	R	mucoidy mutant	Jan.13.2023	HT	+	small	hazy	none	thin halo	none	none	none		100	-7	5000000000	2e-08	none	none	none	none	opaque	grainy	none
HT029	n/a		No	R	mucoidy mutant	Jan.04.2023	HT	+	small	hazy	none	no halo	faint	-4	-4	-4	5000000	-7	5000000000	0.001	small	hazy	no halo	faint, barely perceptible	opaque	grainy	none
HT029	n/a		No	R	mucoidy mutant	Jan.05.2023	HT	+	large	hazy	none	thick halo	none	-6	-6	-6	500000000	-7	5000000000	0.1	large	hazy	no halo	none	opaque	smooth	none
HT029	n/a		No	R	mucoidy mutant	Jan.06.2023	HT	+	large	hazy	none	thick halo	none	-7	-6	-7	5000000000	-8	50000000000	0.1	small	hazy	thick halo	none	opaque	smooth	none
HT029	n/a		No	R	mucoidy mutant	Jan.09.2023	HT	+	large	hazy	none	thick halo	none	-5	-5	-5	50000000	-6	500000000	0.1	small	hazy	no halo	barely perceptible	opaque	grainy	none
HT030	n/a		No	R	mucoidy mutant	Jan.04.2023	HT	+	large	clear	none	thick halo	resistant colonies growing in the center	-6	-5	-6	500000000	-7	5000000000	0.1	large	clear	thick halo	similar to wild type	opaque	smooth	none
HT030	n/a		No	R	mucoidy mutant	Jan.05.2023	HT	+	large	clear	none	thick halo	none	-6	-6	-6	500000000	-7	5000000000	0.1	large	clear	thick halo	similar to wild type	opaque	smooth	none
HT030	n/a		No	R	mucoidy mutant	Jan.06.2023	HT	+	large	clear	none	thick halo	none	-7	-7	-7	5000000000	-8	50000000000	0.1	large	clear	thick halo	similar to wild type	opaque	smooth	none
HT030	n/a		No	R	mucoidy mutant	Jan.09.2023	HT	+	large	clear	none	thick halo	none	-6	-6	-6	500000000	-6	500000000	1	large	clear	thick halo	similar to wild type	opaque	smooth	none
HT031	n/a		No	R	mucoidy mutant	Jan.04.2023	HT	+	large	hazy	none	thick halo	none	-3	-4	-4	5000000	-7	5000000000	0.001	small	hazy	no halo	faint, barely perceptible	opaque	smooth	none
HT031	n/a		No	R	mucoidy mutant	Jan.05.2023	HT	+	large	hazy	none	thin halo	the halo is faint	-5	-6	-6	500000000	-7	5000000000	0.1	large	hazy	thin halo	the halo is faint	opaque	smooth	none
HT031	n/a		No	R	mucoidy mutant	Jan.06.2023	HT	+	large	hazy	none	thick halo	none	-3	-4	-4	5000000	-8	50000000000	0.0001	small	hazy	no halo	rough edges, faint, barely perceptible	opaque	smooth	none
HT031	n/a		No	R	mucoidy mutant	Jan.09.2023	HT	+	small	hazy	none	thick halo	none	-6	-6	-6	500000000	-6	500000000	1	small	hazy	no halo	none	opaque	grainy	none
RGB-040	n/a		No	R	tolC mutant	Jan.04.2023	HT	-	none	none	none	none	none	none	none		0	-7	5000000000	0	none	none	none	none	none	none	none
RGB-040	n/a		No	R	tolC mutant	Jan.05.2023	HT	-	none	none	none	none	none	none	none		0	-7	5000000000	0	none	none	none	none	none	none	none
RGB-040	n/a		No	R	tolC mutant	Jan.06.2023	HT	-	none	none	none	none	none	none	none		0	-8	50000000000	0	none	none	none	none	none	none	none
RGB-040	n/a		No	R	tolC mutant	Jan.09.2023	HT	-	none	none	none	none	none	none	none		0	-6	500000000	0	none	none	none	none	none	none	none
RGB-040	control group	control group	Yes	R	tolC mutant	Jan.11.2023	HT	-	none	none	none	none	none	none	none		0	-7	5000000000	0	none	none	none	none	opaque	smooth	none
RGB-040	C	n/a	no	R	tolC mutant	Jan.13.2023	HT	-	none	none	none	none	none	none	none		0	-7	5000000000	0	none	none	none	none	opaque	smooth	none

## Sheet: Mutant Frequency Data
Replicate	Date	DoneBy	DataOmitted	Day1Type1	Day1Type2	Day1Total	Day2Type1	Day2Type2	Day2Mucoid	Day2Total	ContaminationNote	Day2Type1Frequency	Day2Type2Frequency	Day2MucoidFrequency
1	Oct.4.2022	HT	Keep	26	14	49	26	15	0	41		1.30E-06	7.50E-07	0.00E+00
2	Oct.4.2022	HT	Keep	29	16	45	28	17	0	45		1.40E-06	8.50E-07	0.00E+00
3	Oct.4.2022	HT	Keep	12	2	14	13	1	0	14		6.50E-07	5.00E-08	0.00E+00
4	Oct.4.2022	HT	Keep	12	9	21	11	9	1	21		5.50E-07	4.50E-07	5.00E-08
5	Oct.4.2022	HT	Keep	19	10	29	19	11	0	30		9.50E-07	5.50E-07	0.00E+00
6	Oct.4.2022	CS	Keep	32	25	57	33	25	1	59		1.65E-06	1.25E-06	5.00E-08
7	Oct.4.2022	AB	Keep	22	16	38	22	20	0	42		1.10E-06	1.00E-06	0.00E+00
8	Oct.4.2022	AB	Keep	23	15	38	25	15	0	40		1.25E-06	7.50E-07	0.00E+00
9	Oct.4.2022	AB	Keep	17	23	40	18	26	0	44		9.00E-07	1.30E-06	0.00E+00
10	Oct.4.2022	AB	Keep	42	25	67	44	25	1	70		2.20E-06	1.25E-06	5.00E-08
11	Oct.6.2022	CS	Keep	nc	nc	nc	50	15	0	65		2.50E-06	7.50E-07	0.00E+00
12	Oct.6.2022	CS	Keep	nc	nc	nc	18	6	2	26		9.00E-07	3.00E-07	1.00E-07
13	Oct.6.2022	CS	Keep	nc	nc	nc	18	9	0	27		9.00E-07	4.50E-07	0.00E+00
14	Oct.6.2022	CS	Keep	nc	nc	nc	17	6	0	23		8.50E-07	3.00E-07	0.00E+00
15	Oct.6.2022	CS	Keep	nc	nc	nc	20	6	2	28		1.00E-06	3.00E-07	1.00E-07
16	Oct.6.2022	CS	Keep	nc	nc	nc	32	7	1	40		1.60E-06	3.50E-07	5.00E-08
17	Oct.6.2022	CS	Keep	nc	nc	nc	17	4	1	22		8.50E-07	2.00E-07	5.00E-08
18	Oct.6.2022	CS	Keep	nc	nc	nc	32	15	0	47		1.60E-06	7.50E-07	0.00E+00
19	Oct.6.2022	CS	Keep	nc	nc	nc	47	13	0	60		2.35E-06	6.50E-07	0.00E+00
20	Oct.6.2022	CS	Keep	nc	nc	nc	38	5	0	43		1.90E-06	2.50E-07	0.00E+00
21	Oct.6.2022	HT	Keep	Nc	Nc	Nc	27	7	0	34		1.35E-06	3.50E-07	0.00E+00
22	Oct.6.2022	HT	Keep	nc	nc	nc	23	10	0	33		1.15E-06	5.00E-07	0.00E+00
23	Oct.6.2022	HT	Keep	nc	nc	nc	17	8	0	25		8.50E-07	4.00E-07	0.00E+00
24	Oct.6.2022	HT	Keep	nc	nc	nc	34	14	0	48		1.70E-06	7.00E-07	0.00E+00
25	Oct.6.2022	HT	Keep	nc	nc	nc	17	8	2	27		8.50E-07	4.00E-07	1.00E-07
26	Oct.6.2022	HT	Keep	nc	nc	nc	29	12	3	44		1.45E-06	6.00E-07	1.50E-07
27	Oct.6.2022	HT	Keep	nc	nc	nc	14	14	1	29		7.00E-07	7.00E-07	5.00E-08
28	Oct.6.2022	HT	Keep	nc	nc	nc	5	13	0	18		2.50E-07	6.50E-07	0.00E+00
29	Oct.6.2022	HT	Keep	nc	nc	nc	18	10	0	28		9.00E-07	5.00E-07	0.00E+00
30	Oct.6.2022	HT	Keep	nc	nc	nc	11	5	2	18		5.50E-07	2.50E-07	1.00E-07
51	Oct.20.2022	CS	Keep	nc	nc	nc	23	8	0	31		1.15E-06	4.00E-07	0.00E+00
52	Oct.20.2022	CS	Keep	nc	nc	nc	30	2	0	32		1.50E-06	1.00E-07	0.00E+00
53	Oct.20.2022	CS	Keep	nc	nc	nc	18	2	0	20		9.00E-07	1.00E-07	0.00E+00
54	Oct.20.2022	CS	Keep	nc	nc	nc	15	3	0	18		7.50E-07	1.50E-07	0.00E+00
55	Oct.20.2022	CS	Keep	nc	nc	nc	30	1	2	33		1.50E-06	5.00E-08	1.00E-07
56	Oct.20.2022	CS	Keep	nc	nc	nc	23	6	0	29		1.15E-06	3.00E-07	0.00E+00
57	Oct.20.2022	CS	Keep	nc	nc	nc	20	4	2	26		1.00E-06	2.00E-07	1.00E-07
58	Oct.20.2022	CS	Keep	nc	nc	nc	20	3	0	23		1.00E-06	1.50E-07	0.00E+00
59	Oct.20.2022	CS	Keep	nc	nc	nc	15	3	2	20		7.50E-07	1.50E-07	1.00E-07
60	Oct.20.2022	CS	Keep	nc	nc	nc	112	9	0	121		5.60E-06	4.50E-07	0.00E+00
61	Oct.20.2022	HT	Keep	nc	nc	nc	38	21	0	59		1.90E-06	1.05E-06	0.00E+00
62	Oct.20.2022	HT	Keep	nc	nc	nc	23	20	0	43		1.15E-06	1.00E-06	0.00E+00
63	Oct.20.2022	HT	Keep	nc	nc	nc	12	18	1	31		6.00E-07	9.00E-07	5.00E-08
64	Oct.20.2022	HT	Keep	nc	nc	nc	13	7	0	20		6.50E-07	3.50E-07	0.00E+00
65	Oct.20.2022	HT	Keep	nc	nc	nc	15	17	0	32		7.50E-07	8.50E-07	0.00E+00
66	Oct.20.2022	HT	Keep	nc	nc	nc	13	38	1	52		6.50E-07	1.90E-06	5.00E-08
67	Oct.20.2022	HT	Keep	nc	nc	nc	15	3	0	18		7.50E-07	1.50E-07	0.00E+00
68	Oct.20.2022	HT	Keep	nc	nc	nc	10	4	1	15		5.00E-07	2.00E-07	5.00E-08
69	Oct.20.2022	HT	Keep	nc	nc	nc	39	18	0	57		1.95E-06	9.00E-07	0.00E+00
70	Oct.20.2022	HT	Keep	nc	nc	nc	13	17	1	31		6.50E-07	8.50E-07	5.00E-08
81	Oct.25.2022	HT	Keep	nc	nc	nc	22	13	0	35		1.10E-06	6.50E-07	0.00E+00
82	Oct.25.2022	HT	Keep	nc	nc	nc	189	8	0	197		9.45E-06	4.00E-07	0.00E+00
83	Oct.25.2022	HT	Keep	nc	nc	nc	8	0	5	19		4.00E-07	0.00E+00	2.50E-07
84	Oct.25.2022	HT	Keep	nc	nc	nc	3	1	0	4		1.50E-07	5.00E-08	0.00E+00
85	Oct.25.2022	HT	Keep	nc	nc	nc	31	5	0	36		1.55E-06	2.50E-07	0.00E+00
86	Oct.25.2022	HT	Keep	nc	nc	nc	10	16	0	26		5.00E-07	8.00E-07	0.00E+00
87	Oct.25.2022	HT	Keep	nc	nc	nc	18	11	0	29		9.00E-07	5.50E-07	0.00E+00
88	Oct.25.2022	HT	Keep	nc	nc	nc	14	3	0	17		7.00E-07	1.50E-07	0.00E+00
89	Oct.25.2022	HT	Keep	nc	nc	nc	16	18	0	34		8.00E-07	9.00E-07	0.00E+00
90	Oct.25.2022	HT	Keep	nc	nc	nc	11	9	0	20		5.50E-07	4.50E-07	0.00E+00
121	Nov.3.2022	CS	Keep	nc	nc	nc	30	2	1	33		1.50E-06	1.00E-07	5.00E-08
122	Nov.3.2022	CS	Keep	nc	nc	nc	17	2	0	19		8.50E-07	1.00E-07	0.00E+00
123	Nov.3.2022	CS	Keep	nc	nc	nc	7	4	0	11		3.50E-07	2.00E-07	0.00E+00
124	Nov.3.2022	CS	Keep	nc	nc	nc	20	5	1	26		1.00E-06	2.50E-07	5.00E-08
125	Nov.3.2022	CS	Keep	nc	nc	nc	16	6	0	22		8.00E-07	3.00E-07	0.00E+00
126	Nov.3.2022	CS	Keep	nc	nc	nc	17	8	11	36		8.50E-07	4.00E-07	5.50E-07
128	Nov.3.2022	CS	Keep	nc	nc	nc	11	12	0	23		5.50E-07	6.00E-07	0.00E+00
129	Nov.3.2022	CS	Keep	nc	nc	nc	10	5	0	15		5.00E-07	2.50E-07	0.00E+00
130	Nov.3.2022	CS	Keep	nc	nc	nc	16	2	0	18		8.00E-07	1.00E-07	0.00E+00
131	Nov.3.2022	CS	Keep	nc	nc	nc	27	5	0	32		1.35E-06	2.50E-07	0.00E+00
132	Nov.3.2022	CS	Keep	nc	nc	nc	39	8	0	47		1.95E-06	4.00E-07	0.00E+00
135	Nov.3.2022	CS	Keep	nc	nc	nc	91	40	0	131		4.55E-06	2.00E-06	0.00E+00
136	Nov.3.2022	CS	Keep	nc	nc	nc	23	4	0	27		1.15E-06	2.00E-07	0.00E+00
137	Nov.3.2022	HT	Keep	nc	nc	nc	10	0	0	10		5.00E-07	0.00E+00	0.00E+00
138	Nov.3.2022	HT	Keep	nc	nc	nc	26	9	0	35		1.30E-06	4.50E-07	0.00E+00
139	Nov.3.2022	HT	Keep	nc	nc	nc	18	3	0	21		9.00E-07	1.50E-07	0.00E+00
140	Nov.3.2022	HT	Keep	nc	nc	nc	8	8	0	16		4.00E-07	4.00E-07	0.00E+00
141	Nov.3.2022	HT	Keep	nc	nc	nc	65	7	0	72		3.25E-06	3.50E-07	0.00E+00
142	Nov.3.2022	HT	Keep	nc	nc	nc	17	4	1	22		8.50E-07	2.00E-07	5.00E-08
143	Nov.3.2022	HT	Keep	nc	nc	nc	51	9	1	61		2.55E-06	4.50E-07	5.00E-08
144	Nov.3.2022	HT	Keep	nc	nc	nc	6	6	0	12		3.00E-07	3.00E-07	0.00E+00
145	Nov.3.2022	HT	Keep	nc	nc	nc	9	6	0	15		4.50E-07	3.00E-07	0.00E+00
146	Nov.3.2022	HT	Keep	nc	nc	nc	29	7	0	36		1.45E-06	3.50E-07	0.00E+00
147	Nov.3.2022	HT	Keep	nc	nc	nc	11	6	1	18		5.50E-07	3.00E-07	5.00E-08
148	Nov.3.2022	HT	Keep	nc	nc	nc	11	1	2	14		5.50E-07	5.00E-08	1.00E-07
149	Nov.3.2022	HT	Keep	nc	nc	nc	22	12	0	34		1.10E-06	6.00E-07	0.00E+00
150	Nov.3.2022	HT	Keep	nc	nc	nc	12	0	0	12		6.00E-07	0.00E+00	0.00E+00
151	Nov.4.2022	AB	Keep	nc	nc	nc	17	10	0	27		8.50E-07	5.00E-07	0.00E+00
152	Nov.4.2022	AB	Keep	nc	nc	nc	14	20	0	34		7.00E-07	1.00E-06	0.00E+00
153	Nov.4.2022	AB	Keep	nc	nc	nc	18	9	2	29		9.00E-07	4.50E-07	1.00E-07
154	Nov.4.2022	AB	Keep	nc	nc	nc	17	11	0	28		8.50E-07	5.50E-07	0.00E+00
155	Nov.4.2022	AB	Keep	nc	nc	nc	71	6	0	77		3.55E-06	3.00E-07	0.00E+00
156	Nov.4.2022	AB	Keep	nc	nc	nc	24	61	0	85		1.20E-06	3.05E-06	0.00E+00
157	Nov.4.2022	AB	Keep	nc	nc	nc	17	14	1	32		8.50E-07	7.00E-07	5.00E-08
158	Nov.4.2022	AB	Keep	nc	nc	nc	16	8	1	25		8.00E-07	4.00E-07	5.00E-08
159	Nov.4.2022	AB	Keep	nc	nc	nc	14	14	1	29		7.00E-07	7.00E-07	5.00E-08
160	Nov.4.2022	AB	Keep	nc	nc	nc	32	13	0	45		1.60E-06	6.50E-07	0.00E+00
161	Nov.4.2022	HT	Keep	nc	nc	nc	17	20	2	39		8.50E-07	1.00E-06	1.00E-07
162	Nov.4.2022	HT	Keep	nc	nc	nc	35	13	0	48		1.75E-06	6.50E-07	0.00E+00
163	Nov.4.2022	HT	Keep	nc	nc	nc	20	11	3	34		1.00E-06	5.50E-07	1.50E-07
164	Nov.4.2022	HT	Keep	nc	nc	nc	10	8	0	18		5.00E-07	4.00E-07	0.00E+00
165	Nov.4.2022	HT	Keep	nc	nc	nc	15	12	0	27		7.50E-07	6.00E-07	0.00E+00
166	Nov.4.2022	HT	Keep	nc	nc	nc	13	7	0	20		6.50E-07	3.50E-07	0.00E+00
167	Nov.4.2022	HT	Keep	nc	nc	nc	33	20	1	54		1.65E-06	1.00E-06	5.00E-08
168	Nov.4.2022	HT	Keep	nc	nc	nc	24	13	1	38		1.20E-06	6.50E-07	5.00E-08
169	Nov.4.2022	HT	Keep	nc	nc	nc	7	5	0	12		3.50E-07	2.50E-07	0.00E+00
170	Nov.4.2022	HT	Keep	nc	nc	nc	18	1	0	19		9.00E-07	5.00E-08	0.00E+00
